# Supplementary material for: LuluDB—The Database Created Based on Small RNA, Transcriptome, and Degradome Sequencing Shows the Wide Landscape of Non-coding and Coding RNA in Yellow Lupine (Lupinus luteus L.) Flowers and Pods
Source: Front Genet. 2020 May 15;11:455. doi: 10.3389/fgene.2020.00455 (PMC7242762; doi:10.3389/fgene.2020.00455)
Supplement: Supplementary Table 1 — Details of data deposition in NCBI SRA. [file Data_Sheet_1.xlsx]

## Sheet: Table S1
Tab S1. Details of data deposition in NCBI SRA.
No.	Experiment Accession	Experiment Title	Study Accession	Sample Accession	Total Size, Mb	Total Spots	Total Bases	Library Name	Library Strategy	Library Source	Library Selection
1	SRX3417663	Degradome-Seq of Lupinus luteus: flowers	SRP125511	SRS2710397	306.48	19353278	909604066	LF3-UF3	OTHER	TRANSCRIPTOMIC	other
2	SRX3417662	Degradome-Seq of Lupinus luteus: pods	SRP125511	SRS2710396	345.18	21839956	1026477932	PW3-PS3	OTHER	TRANSCRIPTOMIC	other
3	SRX3417648	RNA-seq of Lupinus luteus: flower	SRP125511	SRS2710383	2857.45	36902248	7380449600	UF4	RNA-Seq	TRANSCRIPTOMIC	PolyA
4	SRX3417649	RNA-seq of Lupinus luteus: flower	SRP125511	SRS2710382	2943.39	38303829	7660765800	UF3	RNA-Seq	TRANSCRIPTOMIC	PolyA
5	SRX3417650	RNA-seq of Lupinus luteus: flower	SRP125511	SRS2710385	2845.48	36428521	7285704200	UF2	RNA-Seq	TRANSCRIPTOMIC	PolyA
6	SRX3417651	RNA-seq of Lupinus luteus: flower	SRP125511	SRS2710384	2861.51	36714791	7342958200	UF1	RNA-Seq	TRANSCRIPTOMIC	PolyA
7	SRX3417652	RNA-seq of Lupinus luteus: flower	SRP125511	SRS2710387	3181.38	39583000	7916600000	LF4	RNA-Seq	TRANSCRIPTOMIC	PolyA
8	SRX3417653	RNA-seq of Lupinus luteus: flower	SRP125511	SRS2710386	2876.93	36017668	7203533600	LF3	RNA-Seq	TRANSCRIPTOMIC	PolyA
9	SRX3417654	RNA-seq of Lupinus luteus: flower	SRP125511	SRS2710389	3104.87	38732615	7746523000	LF2	RNA-Seq	TRANSCRIPTOMIC	PolyA
10	SRX3417655	RNA-seq of Lupinus luteus: flower	SRP125511	SRS2710388	3234.8	41443008	8288601600	LF1	RNA-Seq	TRANSCRIPTOMIC	PolyA
11	SRX3417671	RNA-seq of Lupinus luteus: pedicels of flower	SRP125511	SRS2710390	2836.47	35489494	7097898800	FPAB	RNA-Seq	TRANSCRIPTOMIC	PolyA
12	SRX3417672	RNA-seq of Lupinus luteus: pedicels of flower	SRP125511	SRS2710391	3103.21	39727753	7945550600	FPNAB	RNA-Seq	TRANSCRIPTOMIC	PolyA
13	SRX3417646	RNA-seq of Lupinus luteus: pod	SRP125511	SRS2710380	3118.86	39744812	7948962400	PW2	RNA-Seq	TRANSCRIPTOMIC	PolyA
14	SRX3417647	RNA-seq of Lupinus luteus: pod	SRP125511	SRS2710381	2825.64	35908269	7181653800	PW1	RNA-Seq	TRANSCRIPTOMIC	PolyA
15	SRX3417665	RNA-seq of Lupinus luteus: pod	SRP125511	SRS2710398	3153.16	40673357	8134671400	PS3	RNA-Seq	TRANSCRIPTOMIC	PolyA
16	SRX3417666	RNA-seq of Lupinus luteus: pod	SRP125511	SRS2710379	2935.34	37432730	7486546000	PS2	RNA-Seq	TRANSCRIPTOMIC	PolyA
17	SRX3417667	RNA-seq of Lupinus luteus: pod	SRP125511	SRS2710394	3631.68	45946259	9189251800	PS1	RNA-Seq	TRANSCRIPTOMIC	PolyA
18	SRX3417668	RNA-seq of Lupinus luteus: pod	SRP125511	SRS2710395	2622.83	33304521	6660904200	PW3	RNA-Seq	TRANSCRIPTOMIC	PolyA
19	SRX3417669	RNA-seq of Lupinus luteus: pod	SRP125511	SRS2710392	2755.25	35072430	7014486000	PAB	RNA-Seq	TRANSCRIPTOMIC	PolyA
20	SRX3417670	RNA-seq of Lupinus luteus: pod	SRP125511	SRS2710393	3396.83	42927716	8585543200	PNAB	RNA-Seq	TRANSCRIPTOMIC	PolyA
21	SRX3417638	smallRNA-seq of Lupinus luteus: flower	SRP125511	SRS2710382	288.3	30313142	694299698	mUF3	miRNA-Seq	TRANSCRIPTOMIC	size fractionation
22	SRX3417639	smallRNA-seq of Lupinus luteus: flower	SRP125511	SRS2710383	547.31	21831615	505366007	mUF4	miRNA-Seq	TRANSCRIPTOMIC	size fractionation
23	SRX3417640	smallRNA-seq of Lupinus luteus: flower	SRP125511	SRS2710384	308.04	31103535	725520185	mUF1	miRNA-Seq	TRANSCRIPTOMIC	size fractionation
24	SRX3417641	smallRNA-seq of Lupinus luteus: flower	SRP125511	SRS2710385	287.71	30772744	712915400	mUF2	miRNA-Seq	TRANSCRIPTOMIC	size fractionation
25	SRX3417642	smallRNA-seq of Lupinus luteus: flower	SRP125511	SRS2710386	283.24	30478390	715718538	mLF3	miRNA-Seq	TRANSCRIPTOMIC	size fractionation
26	SRX3417643	smallRNA-seq of Lupinus luteus: flower	SRP125511	SRS2710387	296.39	30430959	712889984	mLF4	miRNA-Seq	TRANSCRIPTOMIC	size fractionation
27	SRX3417644	smallRNA-seq of Lupinus luteus: flower	SRP125511	SRS2710388	304.3	31063021	723599931	mLF1	miRNA-Seq	TRANSCRIPTOMIC	size fractionation
28	SRX3417645	smallRNA-seq of Lupinus luteus: flower	SRP125511	SRS2710389	291.05	31074816	723229424	mLF2	miRNA-Seq	TRANSCRIPTOMIC	size fractionation
29	SRX3417656	smallRNA-seq of Lupinus luteus: pedicels of flower	SRP125511	SRS2710390	300.01	30383477	704309308	mFPAB	miRNA-Seq	TRANSCRIPTOMIC	size fractionation
30	SRX3417657	smallRNA-seq of Lupinus luteus: pedicels of flower	SRP125511	SRS2710391	287.12	29868313	701648310	mFPNAB	miRNA-Seq	TRANSCRIPTOMIC	size fractionation
31	SRX3417635	smallRNA-seq of Lupinus luteus: pod	SRP125511	SRS2710379	288.51	30862811	718529808	mPS2	miRNA-Seq	TRANSCRIPTOMIC	size fractionation
32	SRX3417636	smallRNA-seq of Lupinus luteus: pod	SRP125511	SRS2710381	288.36	30924779	718343747	mPW1	miRNA-Seq	TRANSCRIPTOMIC	size fractionation
33	SRX3417637	smallRNA-seq of Lupinus luteus: pod	SRP125511	SRS2710380	291.18	30737782	706932119	mPW2	miRNA-Seq	TRANSCRIPTOMIC	size fractionation
34	SRX3417658	smallRNA-seq of Lupinus luteus: pod	SRP125511	SRS2710392	288.4	29184278	682478499	mPAB	miRNA-Seq	TRANSCRIPTOMIC	size fractionation
35	SRX3417659	smallRNA-seq of Lupinus luteus: pod	SRP125511	SRS2710393	289.81	30497712	718270553	mPNAB	miRNA-Seq	TRANSCRIPTOMIC	size fractionation
36	SRX3417660	smallRNA-seq of Lupinus luteus: pod	SRP125511	SRS2710394	291.83	31189053	726920391	mPS1	miRNA-Seq	TRANSCRIPTOMIC	size fractionation
37	SRX3417661	smallRNA-seq of Lupinus luteus: pod	SRP125511	SRS2710395	281.41	30761217	678933945	mPW3	miRNA-Seq	TRANSCRIPTOMIC	size fractionation
38	SRX3417664	smallRNA-seq of Lupinus luteus: pod	SRP125511	SRS2710398	285.59	31007304	717671084	mPS3	miRNA-Seq	TRANSCRIPTOMIC	size fractionation

## Sheet: Table S2
Tab S2. A list of DCL sequences from Arabidopsis thaliana and selected Fabaceae plants used for identification of homologues in L. luteus and in phylogenetic analyses.
Plant species	Locus name (homologue name)	Source
Arabidopsis thaliana	NP_171612.1 (AtDCL1)	NCBI GenBank (www.ncbi.nlm.nih.gov/genbank)
	NP_001189798.1 (AtDCL2)
	NP_001154663.2 (AtDCL3)
	NP_001190348.1 (AtDCL4)
Glycine max	Glyma19g45060 (GmDCL1a)	Soybean Knowledge Database (Soykb.org)
	Glyma03g42290 (GmDCL1b)
	Glyma09g02930 (GmDCL2a)
	Glyma09g02920 (GmDCL2b)
	Glyma04g06060 (GmDCL3)
	Glyma13g22450 (GmDCL4a)
	Glyma17g11235 (GmDCL4b)
Lupinus angustifolius	Lup002532.1 (LaDCL1)	Narrow-leafed lupin genome project (Lupinexpress.org)
	Lup027093.1 (LaDCL2a)
	Lup031805.1 (LaDCL2b)
	Lup014391.1 (LaDCL2c)
	Lup030675.1 (LaDCL3a)
	Lup013370.1 (LaDCL4)
Medicago truncatula	Medtr7g118350 (MtDCL1)	Medicago truncatula genome database (medicmine.jcvi.org)
	Medtr2g030490 (MtDCL2a)
	Medtr1g060740 (MtDCL2b)
	Medtr8g069975 (MtDCL2c)
	Medtr3g105390 (MtDCL3)
	Medtr4g116860 (MtDCL4)

## Sheet: Table S3
Tab S3. Results of LuluDB search by built-in BLASTn using A. thaliana DCL1 CDS sequence as query.
																	Expression in flowers (RPM)										Expression in pods (RPM)
No.	query id	subject id	%identity	alignment length	mismatches	gap opens	query start	query end	subject start	subject end	evalue	bit score	subject sequence	transcript name	Protein coding name	ORF	FPAB	FPNAB	LF1	LF2	LF3	LF4	UF1	UF2	UF3	UF4	PAB	PNAB	PS1	PS2	PS3	PW1	PW2	PW3
1	NM_099986.4_[gene=DCL1]	FTRINITY_DN56270_c0_g2_i1	74.436	3282	797	23	538	3786	1361	4633	0	2071	AGGGATTGGAGGGATAGAGAATCAAGGGGTTATTGGGAGAGGGACAAGTCAGGCACCAATGATATGGTCTTTCGCACGGGCAGTTGGGAGGCCGATCGTACCCGAGAAGAGAATATGGCGAATGATGCGAAGCAGGAAAGTAATGTAAAGGTTGAGAAGACAGACGAGGA-GACTAAGGAGAAGGCTAAGGAGAAGGTTCCTGAGGAAAAAGCTAGACAGTATCAGTTGGATGTTCTTGAGCAGGCAAAGAATAAAAACACTATAGCTTTTCTTGAAACTGGAGCAGGGAAGACCCTAATTGCTGTTCTTCTAATTAGAAGTATACATGAGAGTTTACAAAATCAAAACAAGAAAATGCTTGCAGTATTTTTAGTTCCAAAGGTTCCACTTGTTTATCA…	Ll_transcript_60293	212246	complete	0	0.8	0.6	0.5	0.3	0.2	0.1	0.2	0.8	0.1
2	NM_099986.4_[gene=DCL1]	FTRINITY_DN56270_c0_g2_i1	73.823	1975	439	16	3786	5730	4820	6746	0	1229	GTATGGAGTTGAATTGATTTACAAGCAGCAACCTCTTATAAGAGGGCGTGGTGTATCATACTGCAAGAATCTTCTGTCTCCTCGATTTGAACACGGTGAAGCAAATGAAGGTGAATCTGATGAGGCTCATGACAAAACTTATTACGTTTTCCTTCCTCCTGAGCTATGCCTACTACACCCACTGCCGGGATCACTTGTTCGTGGTGCTCAGAGGTTGCCTTCAATAATGAGGAGGGTTGAAAGTATGCTTCTTGCGGTTCAGCTGAGGGATATGATAAATTATCCTGTCAAGGCTTCAACGATCTTGGAAGCCTTGACCGCAGCATCTTGCCAAGAGACATTCTGCTATGAAAGAGCTGAGCTTCTTGGTGATGCTTACTTGAAATGGGTCGTTAGTCG…	Ll_transcript_60293	212246	complete	0	0.8	0.6	0.5	0.3	0.2	0.1	0.2	0.8	0.1
3	NM_099986.4_[gene=DCL1]	FTRINITY_DN56270_c0_g2_i2	74.467	3286	797	23	538	3790	1361	4637	0	2078	AGGGATTGGAGGGATAGAGAATCAAGGGGTTATTGGGAGAGGGACAAGTCAGGCACCAATGATATGGTCTTTCGCACGGGCAGTTGGGAGGCCGATCGTACCCGAGAAGAGAATATGGCGAATGATGCGAAGCAGGAAAGTAATGTAAAGGTTGAGAAGACAGACGAGGA-GACTAAGGAGAAGGCTAAGGAGAAGGTTCCTGAGGAAAAAGCTAGACAGTATCAGTTGGATGTTCTTGAGCAGGCAAAGAATAAAAACACTATAGCTTTTCTTGAAACTGGAGCAGGGAAGACCCTAATTGCTGTTCTTCTAATTAGAAGTATACATGAGAGTTTACAAAATCAAAACAAGAAAATGCTTGCAGTATTTTTAGTTCCAAAGGTTCCACTTGTTTATCA…	Ll_transcript_60295	212247	complete	0.6	0.4	0.2	0.2	0.9	0.4	0	0	0	0.6
4	NM_099986.4_[gene=DCL1]	FTRINITY_DN56270_c0_g2_i2	73.823	1975	439	16	3786	5730	4927	6853	0	1229	GTATGGAGTTGAATTGATTTACAAGCAGCAACCTCTTATAAGAGGGCGTGGTGTATCATACTGCAAGAATCTTCTGTCTCCTCGATTTGAACACGGTGAAGCAAATGAAGGTGAATCTGATGAGGCTCATGACAAAACTTATTACGTTTTCCTTCCTCCTGAGCTATGCCTACTACACCCACTGCCGGGATCACTTGTTCGTGGTGCTCAGAGGTTGCCTTCAATAATGAGGAGGGTTGAAAGTATGCTTCTTGCGGTTCAGCTGAGGGATATGATAAATTATCCTGTCAAGGCTTCAACGATCTTGGAAGCCTTGACCGCAGCATCTTGCCAAGAGACATTCTGCTATGAAAGAGCTGAGCTTCTTGGTGATGCTTACTTGAAATGGGTCGTTAGTCG…	Ll_transcript_60295	212247	complete	0.6	0.4	0.2	0.2	0.9	0.4	0	0	0	0.6
5	NM_099986.4_[gene=DCL1]	FTRINITY_DN56270_c0_g2_i3	74.201	5256	1236	39	538	5730	1361	6559	0	3297	AGGGATTGGAGGGATAGAGAATCAAGGGGTTATTGGGAGAGGGACAAGTCAGGCACCAATGATATGGTCTTTCGCACGGGCAGTTGGGAGGCCGATCGTACCCGAGAAGAGAATATGGCGAATGATGCGAAGCAGGAAAGTAATGTAAAGGTTGAGAAGACAGACGAGGA-GACTAAGGAGAAGGCTAAGGAGAAGGTTCCTGAGGAAAAAGCTAGACAGTATCAGTTGGATGTTCTTGAGCAGGCAAAGAATAAAAACACTATAGCTTTTCTTGAAACTGGAGCAGGGAAGACCCTAATTGCTGTTCTTCTAATTAGAAGTATACATGAGAGTTTACAAAATCAAAACAAGAAAATGCTTGCAGTATTTTTAGTTCCAAAGGTTCCACTTGTTTATCA…	Ll_transcript_60296	212248	complete	4	5.2	4.6	4.2	5.6	5	3	4.8	6.5	3.7
6	NM_099986.4_[gene=DCL1]	FTRINITY_DN56270_c0_g3_i1	78.947	209	44	0	3594	3802	215	7	2.85e-42	179	ATTGATGATGGCGGATACCTGTGCTGATGCAGAGGATCTAGTAGGAAAAATTGTAACTGCTGCTCACTCCGGGAAGAGGTTTTACGTTGATTCAATACGCTATGAAATGTCCGCAGAGAACTCTTTCCCTAGGAAAGAAGGTTATCTTGGTCCTCTAGAGTACAGTTCATATGCCGATTACTACAAGCAAAAGTATGGAGTTGAATTGA	non coding			0	0	0.7	0	0	0	0.7	0.8	0	0
7	NM_099986.4_[gene=DCL1]	FTRINITY_DN65976_c0_g1_i1	77.291	251	57	0	1489	1739	252	2	3.7e-47	196	AAATGGCAGTTTATGGGGTCTAGAGATGCTGGAGCTAAGGAAGAGCTGCGCCAAGTATACGGTGTTTCTGAAAGAACGGAAAGTGATGGAGCTGCAAACCTAATACAGAAATTGAGAGCTATCAATTATGCACTTGGTGAACTGGGGCAGTGGTGTGCATATAAGGTTGCACAAGCCTTTTTAGCAGCTTTGCAAAATGACGAAAGGGCAAACTACCAACTTGATGTCAAGTTTCAGGAATCTTATCTTAG	non coding			0	0	0.4	0	1.4	0	0.4	0	0.4	0
8	NM_099986.4_[gene=DCL1]	TRINITY_DN47079_c3_g3_i1	74.201	5256	1236	39	538	5730	1373	6571	0	3297	AGGGATTGGAGGGATAGAGAATCAAGGGGTTATTGGGAGAGGGACAAGTCAGGCACCAATGATATGGTCTTTCGCACGGGCAGTTGGGAGGCCGATCGTACCCGAGAAGAGAATATGGCGAATGATGCGAAGCAGGAAAGTAATGTAAAGGTTGAGAAGACAGACGAGGA-GACTAAGGAGAAGGCTAAGGAGAAGGTTCCTGAGGAAAAAGCTAGACAGTATCAGTTGGATGTTCTTGAGCAGGCAAAGAATAAAAACACTATAGCTTTTCTTGAAACTGGAGCAGGGAAGACCCTAATTGCTGTTCTTCTAATTAGAAGTATACATGAGAGTTTACAAAATCAAAACAAGAAAATGCTTGCAGTATTTTTAGTTCCAAAGGTTCCACTTGTTTATCA…	Ll_transcript_371153	34157	complete											0.7	5.5	5.8	4.4	6.1	3.3	7.7	8
9	NM_099986.4_[gene=DCL1]	TRINITY_DN47079_c3_g3_i2	74.467	3286	797	23	538	3790	1373	4649	0	2078	AGGGATTGGAGGGATAGAGAATCAAGGGGTTATTGGGAGAGGGACAAGTCAGGCACCAATGATATGGTCTTTCGCACGGGCAGTTGGGAGGCCGATCGTACCCGAGAAGAGAATATGGCGAATGATGCGAAGCAGGAAAGTAATGTAAAGGTTGAGAAGACAGACGAGGA-GACTAAGGAGAAGGCTAAGGAGAAGGTTCCTGAGGAAAAAGCTAGACAGTATCAGTTGGATGTTCTTGAGCAGGCAAAGAATAAAAACACTATAGCTTTTCTTGAAACTGGAGCAGGGAAGACCCTAATTGCTGTTCTTCTAATTAGAAGTATACATGAGAGTTTACAAAATCAAAACAAGAAAATGCTTGCAGTATTTTTAGTTCCAAAGGTTCCACTTGTTTATCA…	Ll_transcript_371155	34158	complete											0	0	0	0	0	0	0	0
10	NM_099986.4_[gene=DCL1]	TRINITY_DN47079_c3_g3_i2	74.138	1392	323	11	3786	5148	4939	6322	0	872	GTATGGAGTTGAATTGATTTACAAGCAGCAACCTCTTATAAGAGGGCGTGGTGTATCATACTGCAAGAATCTTCTGTCTCCTCGATTTGAACACGGTGAAGCAAATGAAGGTGAATCTGATGAGGCTCATGACAAAACTTATTACGTTTTCCTTCCTCCTGAGCTATGCCTACTACACCCACTGCCGGGATCACTTGTTCGTGGTGCTCAGAGGTTGCCTTCAATAATGAGGAGGGTTGAAAGTATGCTTCTTGCGGTTCAGCTGAGGGATATGATAAATTATCCTGTCAAGGCTTCAACGATCTTGGAAGCCTTGACCGCAGCATCTTGCCAAGAGACATTCTGCTATGAAAGAGCTGAGCTTCTTGGTGATGCTTACTTGAAATGGGTCGTTAGTCG…	Ll_transcript_371155	34158	complete											0	0	0	0	0	0	0	0
11	NM_099986.4_[gene=DCL1]	TRINITY_DN47079_c3_g3_i3	79.444	180	37	0	5551	5730	275	454	9.31e-36	158	AGGTGTGTGAATGAAGGTGGTCCAGCACATGCAAAGAGGTTTACATTTGCTGTGCGTGTGAATACTACTGATAAAGGATGGACTGATGAATGTATTGGAGAGCCAATGCCAAGTGTTAAGAAAGCCAAAGACTCTGCTGCTGTTCTTCTCTTAGAACTCCTAAATAAATTATATTCTTGA	non coding													0.5	0.1	0.2	0.5	0.4	0.9	1	1
12	NM_099986.4_[gene=DCL1]	TRINITY_DN47079_c3_g3_i4	74.467	3286	797	23	538	3790	1373	4649	0	2078	AGGGATTGGAGGGATAGAGAATCAAGGGGTTATTGGGAGAGGGACAAGTCAGGCACCAATGATATGGTCTTTCGCACGGGCAGTTGGGAGGCCGATCGTACCCGAGAAGAGAATATGGCGAATGATGCGAAGCAGGAAAGTAATGTAAAGGTTGAGAAGACAGACGAGGA-GACTAAGGAGAAGGCTAAGGAGAAGGTTCCTGAGGAAAAAGCTAGACAGTATCAGTTGGATGTTCTTGAGCAGGCAAAGAATAAAAACACTATAGCTTTTCTTGAAACTGGAGCAGGGAAGACCCTAATTGCTGTTCTTCTAATTAGAAGTATACATGAGAGTTTACAAAATCAAAACAAGAAAATGCTTGCAGTATTTTTAGTTCCAAAGGTTCCACTTGTTTATCA…	Ll_transcript_371169	34159	complete											0.7	1.2	0.6	0.2	0.3	0.4	0.8	0.7
13	NM_099986.4_[gene=DCL1]	TRINITY_DN47079_c3_g3_i4	73.823	1975	439	16	3786	5730	4939	6865	0	1229	GTATGGAGTTGAATTGATTTACAAGCAGCAACCTCTTATAAGAGGGCGTGGTGTATCATACTGCAAGAATCTTCTGTCTCCTCGATTTGAACACGGTGAAGCAAATGAAGGTGAATCTGATGAGGCTCATGACAAAACTTATTACGTTTTCCTTCCTCCTGAGCTATGCCTACTACACCCACTGCCGGGATCACTTGTTCGTGGTGCTCAGAGGTTGCCTTCAATAATGAGGAGGGTTGAAAGTATGCTTCTTGCGGTTCAGCTGAGGGATATGATAAATTATCCTGTCAAGGCTTCAACGATCTTGGAAGCCTTGACCGCAGCATCTTGCCAAGAGACATTCTGCTATGAAAGAGCTGAGCTTCTTGGTGATGCTTACTTGAAATGGGTCGTTAGTCG…	Ll_transcript_371169	34159	complete											0.7	1.2	0.6	0.2	0.3	0.4	0.8	0.7
14	NM_099986.4_[gene=DCL1]	TRINITY_DN47079_c3_g3_i5	74.467	3286	797	23	538	3790	1373	4649	0	2078	AGGGATTGGAGGGATAGAGAATCAAGGGGTTATTGGGAGAGGGACAAGTCAGGCACCAATGATATGGTCTTTCGCACGGGCAGTTGGGAGGCCGATCGTACCCGAGAAGAGAATATGGCGAATGATGCGAAGCAGGAAAGTAATGTAAAGGTTGAGAAGACAGACGAGGA-GACTAAGGAGAAGGCTAAGGAGAAGGTTCCTGAGGAAAAAGCTAGACAGTATCAGTTGGATGTTCTTGAGCAGGCAAAGAATAAAAACACTATAGCTTTTCTTGAAACTGGAGCAGGGAAGACCCTAATTGCTGTTCTTCTAATTAGAAGTATACATGAGAGTTTACAAAATCAAAACAAGAAAATGCTTGCAGTATTTTTAGTTCCAAAGGTTCCACTTGTTTATCA…	Ll_transcript_371184	34160	complete											0	0	0	0	0	0	0	0
15	NM_099986.4_[gene=DCL1]	TRINITY_DN47079_c3_g3_i5	73.366	1224	289	11	3786	4980	4939	6154	0	722	GTATGGAGTTGAATTGATTTACAAGCAGCAACCTCTTATAAGAGGGCGTGGTGTATCATACTGCAAGAATCTTCTGTCTCCTCGATTTGAACACGGTGAAGCAAATGAAGGTGAATCTGATGAGGCTCATGACAAAACTTATTACGTTTTCCTTCCTCCTGAGCTATGCCTACTACACCCACTGCCGGGATCACTTGTTCGTGGTGCTCAGAGGTTGCCTTCAATAATGAGGAGGGTTGAAAGTATGCTTCTTGCGGTTCAGCTGAGGGATATGATAAATTATCCTGTCAAGGCTTCAACGATCTTGGAAGCCTTGACCGCAGCATCTTGCCAAGAGACATTCTGCTATGAAAGAGCTGAGCTTCTTGGTGATGCTTACTTGAAATGGGTCGTTAGTCG…	Ll_transcript_371184	34160	complete											0	0	0	0	0	0	0	0
16	NM_099986.4_[gene=DCL1]	TRINITY_DN47079_c3_g3_i6	74.342	4673	1120	34	538	5148	1373	6028	0	2940	AGGGATTGGAGGGATAGAGAATCAAGGGGTTATTGGGAGAGGGACAAGTCAGGCACCAATGATATGGTCTTTCGCACGGGCAGTTGGGAGGCCGATCGTACCCGAGAAGAGAATATGGCGAATGATGCGAAGCAGGAAAGTAATGTAAAGGTTGAGAAGACAGACGAGGA-GACTAAGGAGAAGGCTAAGGAGAAGGTTCCTGAGGAAAAAGCTAGACAGTATCAGTTGGATGTTCTTGAGCAGGCAAAGAATAAAAACACTATAGCTTTTCTTGAAACTGGAGCAGGGAAGACCCTAATTGCTGTTCTTCTAATTAGAAGTATACATGAGAGTTTACAAAATCAAAACAAGAAAATGCTTGCAGTATTTTTAGTTCCAAAGGTTCCACTTGTTTATCA…	Ll_transcript_371191	34161	complete											0	0	0.1	0	0	0	0.1	0
Complete sequence
No.	Accession number/ sequence
1	>FTRINITY_DN56270_c0_g2_i1_from_LuluDB
	GTTGTTACTTCCTCTCTATATGTTTCAGTGTTTTGTTATTTGTTCTCAAAGTGTGAGAGATTTTTGCGCTCTTGTTTCTTCTGGTTTTCTTTCCTTCACTGCTTAAAGCTACAACAGTTGCGGCAACAGAAGAGGAAGATAAACTCAGAAACATAGACTCATAGATAGTAACTCTTAAGAGCTATAGTTACAGAAATTTCTGTGATTTCAATCACAAAGAGAAAGGAAAAGTGGAGTAGAATAGAGTAGGTGATAGACCGCAGAATCTTACAGAGTCACACAAAAAAAAGAACACACTTGGTTTGTGTTTTTTGTGTGTTCACTTTTCATTCGTTTGTTGTGTTTTTTTTTGCTTTATGTTCTGTTGTTTTGTGCGGTCTATCTAACCCCCTTTTACTC…
2	>FTRINITY_DN56270_c0_g2_i2_from_LuluDB
	GTTGTTACTTCCTCTCTATATGTTTCAGTGTTTTGTTATTTGTTCTCAAAGTGTGAGAGATTTTTGCGCTCTTGTTTCTTCTGGTTTTCTTTCCTTCACTGCTTAAAGCTACAACAGTTGCGGCAACAGAAGAGGAAGATAAACTCAGAAACATAGACTCATAGATAGTAACTCTTAAGAGCTATAGTTACAGAAATTTCTGTGATTTCAATCACAAAGAGAAAGGAAAAGTGGAGTAGAATAGAGTAGGTGATAGACCGCAGAATCTTACAGAGTCACACAAAAAAAAGAACACACTTGGTTTGTGTTTTTTGTGTGTTCACTTTTCATTCGTTTGTTGTGTTTTTTTTTGCTTTATGTTCTGTTGTTTTGTGCGGTCTATCTAACCCCCTTTTACTC…
3	>TRINITY_DN47079_c3_g3_i2_from_LuluDB
	TTAATAAACTAGGTTGTTACTTCCTCTCTATATGTTTCAGTGTTTTGTTATTTGTTCTCAAAGTGTGAGAGATTTTTGCGCTCTTGTTTCTTCTGGTTTTCTTTCCTTCACTGCTTAAAGCTACAACAGTTGCGGCAACAGAAGAGGAAGATAAACTCAGAAACATAGACTCATAGATAGTAACTCTTAAGAGCTATAGTTACAGAAATTTCTGTGATTTCAATCACAAAGAGAAAGGAAAAGTGGAGTAGAATAGAGTAGGTGATAGACCGCAGAATCTTACAGAGTCACACAAAAAAAAGAACACACTTGGTTTGTGTTTTTTGTGTGTTCACTTTTCATTCGTTTGTTGTGTTTTTTTTTGCTTTATGTTCTGTTGTTTTGTGCGGTCTATCTAAC…
4	>TRINITY_DN47079_c3_g3_i4_from_LuluDB
	TTAATAAACTAGGTTGTTACTTCCTCTCTATATGTTTCAGTGTTTTGTTATTTGTTCTCAAAGTGTGAGAGATTTTTGCGCTCTTGTTTCTTCTGGTTTTCTTTCCTTCACTGCTTAAAGCTACAACAGTTGCGGCAACAGAAGAGGAAGATAAACTCAGAAACATAGACTCATAGATAGTAACTCTTAAGAGCTATAGTTACAGAAATTTCTGTGATTTCAATCACAAAGAGAAAGGAAAAGTGGAGTAGAATAGAGTAGGTGATAGACCGCAGAATCTTACAGAGTCACACAAAAAAAAGAACACACTTGGTTTGTGTTTTTTGTGTGTTCACTTTTCATTCGTTTGTTGTGTTTTTTTTTGCTTTATGTTCTGTTGTTTTGTGCGGTCTATCTAAC…
5	>TRINITY_DN47079_c3_g3_i5_from_LuluDB
	TTAATAAACTAGGTTGTTACTTCCTCTCTATATGTTTCAGTGTTTTGTTATTTGTTCTCAAAGTGTGAGAGATTTTTGCGCTCTTGTTTCTTCTGGTTTTCTTTCCTTCACTGCTTAAAGCTACAACAGTTGCGGCAACAGAAGAGGAAGATAAACTCAGAAACATAGACTCATAGATAGTAACTCTTAAGAGCTATAGTTACAGAAATTTCTGTGATTTCAATCACAAAGAGAAAGGAAAAGTGGAGTAGAATAGAGTAGGTGATAGACCGCAGAATCTTACAGAGTCACACAAAAAAAAGAACACACTTGGTTTGTGTTTTTTGTGTGTTCACTTTTCATTCGTTTGTTGTGTTTTTTTTTGCTTTATGTTCTGTTGTTTTGTGCGGTCTATCTAAC…
6	>TRINITY_DN47079_c3_g3_i6_from_LuluDB
	TTAATAAACTAGGTTGTTACTTCCTCTCTATATGTTTCAGTGTTTTGTTATTTGTTCTCAAAGTGTGAGAGATTTTTGCGCTCTTGTTTCTTCTGGTTTTCTTTCCTTCACTGCTTAAAGCTACAACAGTTGCGGCAACAGAAGAGGAAGATAAACTCAGAAACATAGACTCATAGATAGTAACTCTTAAGAGCTATAGTTACAGAAATTTCTGTGATTTCAATCACAAAGAGAAAGGAAAAGTGGAGTAGAATAGAGTAGGTGATAGACCGCAGAATCTTACAGAGTCACACAAAAAAAAGAACACACTTGGTTTGTGTTTTTTGTGTGTTCACTTTTCATTCGTTTGTTGTGTTTTTTTTTGCTTTATGTTCTGTTGTTTTGTGCGGTCTATCTAAC…
7	>FTRINITY_DN56270_c0_g2_i3_from_LuluDB
	GTTGTTACTTCCTCTCTATATGTTTCAGTGTTTTGTTATTTGTTCTCAAAGTGTGAGAGATTTTTGCGCTCTTGTTTCTTCTGGTTTTCTTTCCTTCACTGCTTAAAGCTACAACAGTTGCGGCAACAGAAGAGGAAGATAAACTCAGAAACATAGACTCATAGATAGTAACTCTTAAGAGCTATAGTTACAGAAATTTCTGTGATTTCAATCACAAAGAGAAAGGAAAAGTGGAGTAGAATAGAGTAGGTGATAGACCGCAGAATCTTACAGAGTCACACAAAAAAAAGAACACACTTGGTTTGTGTTTTTTGTGTGTTCACTTTTCATTCGTTTGTTGTGTTTTTTTTTGCTTTATGTTCTGTTGTTTTGTGCGGTCTATCTAACCCCCTTTTACTC…
8	>TRINITY_DN47079_c3_g3_i1_from_LuluDB
	TTAATAAACTAGGTTGTTACTTCCTCTCTATATGTTTCAGTGTTTTGTTATTTGTTCTCAAAGTGTGAGAGATTTTTGCGCTCTTGTTTCTTCTGGTTTTCTTTCCTTCACTGCTTAAAGCTACAACAGTTGCGGCAACAGAAGAGGAAGATAAACTCAGAAACATAGACTCATAGATAGTAACTCTTAAGAGCTATAGTTACAGAAATTTCTGTGATTTCAATCACAAAGAGAAAGGAAAAGTGGAGTAGAATAGAGTAGGTGATAGACCGCAGAATCTTACAGAGTCACACAAAAAAAAGAACACACTTGGTTTGTGTTTTTTGTGTGTTCACTTTTCATTCGTTTGTTGTGTTTTTTTTTGCTTTATGTTCTGTTGTTTTGTGCGGTCTATCTAAC…
Complete CDS
No.	Accession number/ sequence
1	>Protein_coding_transcript212246_CDS_from_LuluDB
	ATGGATGGTGTGAATAATAGTAATAATATTAGGGTTTGTCCTAATGGTGATGACCCAGTTGTTGGTGATGGTTCTTATTGGGTGGATGCATGTGATGATTTCATTGATTTTGATGTTTCATCAATTGTTGTCACATCCTCTTGTCCAGACCAGCCTGATAACTCTTCCAATCAAGATTTCTTTGGTGGTATTGATCAAATCCTAGATAGTATCAAAAACGGATGTGGCCTCCCACTTGATGATAATGTTGTTGATGTTGTTGTTCACTCTGATTCCAATTCCAATCTTACTGTACCAATATCAACAACACCAACACCATTGTTATCTAATGATGCCTCTTCCAAGTTACAGTCCTTGACCTCAAGTGAAGATGGTTTTGTTAAGAATAATGGATTATCG…
2	>Protein_coding_transcript212247_CDS_from_LuluDB
	ATGGATGGTGTGAATAATAGTAATAATATTAGGGTTTGTCCTAATGGTGATGACCCAGTTGTTGGTGATGGTTCTTATTGGGTGGATGCATGTGATGATTTCATTGATTTTGATGTTTCATCAATTGTTGTCACATCCTCTTGTCCAGACCAGCCTGATAACTCTTCCAATCAAGATTTCTTTGGTGGTATTGATCAAATCCTAGATAGTATCAAAAACGGATGTGGCCTCCCACTTGATGATAATGTTGTTGATGTTGTTGTTCACTCTGATTCCAATTCCAATCTTACTGTACCAATATCAACAACACCAACACCATTGTTATCTAATGATGCCTCTTCCAAGTTACAGTCCTTGACCTCAAGTGAAGATGGTTTTGTTAAGAATAATGGATTATCG…
3	>Protein_coding_transcript212248_CDS_from_LuluDB
	ATGGATGGTGTGAATAATAGTAATAATATTAGGGTTTGTCCTAATGGTGATGACCCAGTTGTTGGTGATGGTTCTTATTGGGTGGATGCATGTGATGATTTCATTGATTTTGATGTTTCATCAATTGTTGTCACATCCTCTTGTCCAGACCAGCCTGATAACTCTTCCAATCAAGATTTCTTTGGTGGTATTGATCAAATCCTAGATAGTATCAAAAACGGATGTGGCCTCCCACTTGATGATAATGTTGTTGATGTTGTTGTTCACTCTGATTCCAATTCCAATCTTACTGTACCAATATCAACAACACCAACACCATTGTTATCTAATGATGCCTCTTCCAAGTTACAGTCCTTGACCTCAAGTGAAGATGGTTTTGTTAAGAATAATGGATTATCG…
4	>Protein_coding_transcript34157_CDS_from_LuluDB
	ATGGATGGTGTGAATAATAGTAATAATATTAGGGTTTGTCCTAATGGTGATGACCCAGTTGTTGGTGATGGTTCTTATTGGGTGGATGCATGTGATGATTTCATTGATTTTGATGTTTCATCAATTGTTGTCACATCCTCTTGTCCAGACCAGCCTGATAACTCTTCCAATCAAGATTTCTTTGGTGGTATTGATCAAATCCTAGATAGTATCAAAAACGGATGTGGCCTCCCACTTGATGATAATGTTGTTGATGTTGTTGTTCACTCTGATTCCAATTCCAATCTTACTGTACCAATATCAACAACACCAACACCATTGTTATCTAATGATGCCTCTTCCAAGTTACAGTCCTTGACCTCAAGTGAAGATGGTTTTGTTAAGAATAATGGATTATCG…
5	>Protein_coding_transcript34158_CDS_from_LuluDB
	ATGGATGGTGTGAATAATAGTAATAATATTAGGGTTTGTCCTAATGGTGATGACCCAGTTGTTGGTGATGGTTCTTATTGGGTGGATGCATGTGATGATTTCATTGATTTTGATGTTTCATCAATTGTTGTCACATCCTCTTGTCCAGACCAGCCTGATAACTCTTCCAATCAAGATTTCTTTGGTGGTATTGATCAAATCCTAGATAGTATCAAAAACGGATGTGGCCTCCCACTTGATGATAATGTTGTTGATGTTGTTGTTCACTCTGATTCCAATTCCAATCTTACTGTACCAATATCAACAACACCAACACCATTGTTATCTAATGATGCCTCTTCCAAGTTACAGTCCTTGACCTCAAGTGAAGATGGTTTTGTTAAGAATAATGGATTATCG…
6	>Protein_coding_transcript34159_CDS_from_LuluDB
	ATGGATGGTGTGAATAATAGTAATAATATTAGGGTTTGTCCTAATGGTGATGACCCAGTTGTTGGTGATGGTTCTTATTGGGTGGATGCATGTGATGATTTCATTGATTTTGATGTTTCATCAATTGTTGTCACATCCTCTTGTCCAGACCAGCCTGATAACTCTTCCAATCAAGATTTCTTTGGTGGTATTGATCAAATCCTAGATAGTATCAAAAACGGATGTGGCCTCCCACTTGATGATAATGTTGTTGATGTTGTTGTTCACTCTGATTCCAATTCCAATCTTACTGTACCAATATCAACAACACCAACACCATTGTTATCTAATGATGCCTCTTCCAAGTTACAGTCCTTGACCTCAAGTGAAGATGGTTTTGTTAAGAATAATGGATTATCG…
7	>Protein_coding_transcript34160_CDS_from_LuluDB
	ATGGATGGTGTGAATAATAGTAATAATATTAGGGTTTGTCCTAATGGTGATGACCCAGTTGTTGGTGATGGTTCTTATTGGGTGGATGCATGTGATGATTTCATTGATTTTGATGTTTCATCAATTGTTGTCACATCCTCTTGTCCAGACCAGCCTGATAACTCTTCCAATCAAGATTTCTTTGGTGGTATTGATCAAATCCTAGATAGTATCAAAAACGGATGTGGCCTCCCACTTGATGATAATGTTGTTGATGTTGTTGTTCACTCTGATTCCAATTCCAATCTTACTGTACCAATATCAACAACACCAACACCATTGTTATCTAATGATGCCTCTTCCAAGTTACAGTCCTTGACCTCAAGTGAAGATGGTTTTGTTAAGAATAATGGATTATCG…
8	>Protein_coding_transcript34161_CDS_from_LuluDB
	ATGGATGGTGTGAATAATAGTAATAATATTAGGGTTTGTCCTAATGGTGATGACCCAGTTGTTGGTGATGGTTCTTATTGGGTGGATGCATGTGATGATTTCATTGATTTTGATGTTTCATCAATTGTTGTCACATCCTCTTGTCCAGACCAGCCTGATAACTCTTCCAATCAAGATTTCTTTGGTGGTATTGATCAAATCCTAGATAGTATCAAAAACGGATGTGGCCTCCCACTTGATGATAATGTTGTTGATGTTGTTGTTCACTCTGATTCCAATTCCAATCTTACTGTACCAATATCAACAACACCAACACCATTGTTATCTAATGATGCCTCTTCCAAGTTACAGTCCTTGACCTCAAGTGAAGATGGTTTTGTTAAGAATAATGGATTATCG…
Amino acid Sequence
No.	Accession number/ sequence
1	>Protein_coding_transcript212246_peptide_from_LuluDB
	MDGVNNSNNIRVCPNGDDPVVGDGSYWVDACDDFIDFDVSSIVVTSSCPDQPDNSSNQDFFGGIDQILDSIKNGCGLPLDDNVVDVVVHSDSNSNLTVPISTTPTPLLSNDASSKLQSLTSSEDGFVKNNGLSVGEKHGSDEINGCNKVLNGDEGGIVVGYSEEGRGLNRCRDLVKEHDVDGGEERYSKRARLGNYKNERHYSGRVNYQAKERDRCLSRKRPRDRDEIDRRERDKDGVRKREHCGARRDVRDRDWRDRESRGYWERDKSGTNDMVFRTGSWEADRTREENMANDAKQESNVKVEKTDEETKEKAKEKVPEEKARQYQLDVLEQAKNKNTIAFLETGAGKTLIAVLLIRSIHESLQNQNKKMLAVFLVPKVPLVYQQAEVIRERTGYHVG…
2	>Protein_coding_transcript212247_peptide_from_LuluDB
	MDGVNNSNNIRVCPNGDDPVVGDGSYWVDACDDFIDFDVSSIVVTSSCPDQPDNSSNQDFFGGIDQILDSIKNGCGLPLDDNVVDVVVHSDSNSNLTVPISTTPTPLLSNDASSKLQSLTSSEDGFVKNNGLSVGEKHGSDEINGCNKVLNGDEGGIVVGYSEEGRGLNRCRDLVKEHDVDGGEERYSKRARLGNYKNERHYSGRVNYQAKERDRCLSRKRPRDRDEIDRRERDKDGVRKREHCGARRDVRDRDWRDRESRGYWERDKSGTNDMVFRTGSWEADRTREENMANDAKQESNVKVEKTDEETKEKAKEKVPEEKARQYQLDVLEQAKNKNTIAFLETGAGKTLIAVLLIRSIHESLQNQNKKMLAVFLVPKVPLVYQQAEVIRERTGYHVG…
3	>Protein_coding_transcript212248_peptide_from_LuluDB
	MDGVNNSNNIRVCPNGDDPVVGDGSYWVDACDDFIDFDVSSIVVTSSCPDQPDNSSNQDFFGGIDQILDSIKNGCGLPLDDNVVDVVVHSDSNSNLTVPISTTPTPLLSNDASSKLQSLTSSEDGFVKNNGLSVGEKHGSDEINGCNKVLNGDEGGIVVGYSEEGRGLNRCRDLVKEHDVDGGEERYSKRARLGNYKNERHYSGRVNYQAKERDRCLSRKRPRDRDEIDRRERDKDGVRKREHCGARRDVRDRDWRDRESRGYWERDKSGTNDMVFRTGSWEADRTREENMANDAKQESNVKVEKTDEETKEKAKEKVPEEKARQYQLDVLEQAKNKNTIAFLETGAGKTLIAVLLIRSIHESLQNQNKKMLAVFLVPKVPLVYQQAEVIRERTGYHVG…
4	>Protein_coding_transcript34157_peptide_from_LuluDB
	MDGVNNSNNIRVCPNGDDPVVGDGSYWVDACDDFIDFDVSSIVVTSSCPDQPDNSSNQDFFGGIDQILDSIKNGCGLPLDDNVVDVVVHSDSNSNLTVPISTTPTPLLSNDASSKLQSLTSSEDGFVKNNGLSVGEKHGSDEINGCNKVLNGDEGGIVVGYSEEGRGLNRCRDLVKEHDVDGGEERYSKRARLGNYKNERHYSGRVNYQAKERDRCLSRKRPRDRDEIDRRERDKDGVRKREHCGARRDVRDRDWRDRESRGYWERDKSGTNDMVFRTGSWEADRTREENMANDAKQESNVKVEKTDEETKEKAKEKVPEEKARQYQLDVLEQAKNKNTIAFLETGAGKTLIAVLLIRSIHESLQNQNKKMLAVFLVPKVPLVYQQAEVIRERTGYHVG…
5	>Protein_coding_transcript34158_peptide_from_LuluDB
	MDGVNNSNNIRVCPNGDDPVVGDGSYWVDACDDFIDFDVSSIVVTSSCPDQPDNSSNQDFFGGIDQILDSIKNGCGLPLDDNVVDVVVHSDSNSNLTVPISTTPTPLLSNDASSKLQSLTSSEDGFVKNNGLSVGEKHGSDEINGCNKVLNGDEGGIVVGYSEEGRGLNRCRDLVKEHDVDGGEERYSKRARLGNYKNERHYSGRVNYQAKERDRCLSRKRPRDRDEIDRRERDKDGVRKREHCGARRDVRDRDWRDRESRGYWERDKSGTNDMVFRTGSWEADRTREENMANDAKQESNVKVEKTDEETKEKAKEKVPEEKARQYQLDVLEQAKNKNTIAFLETGAGKTLIAVLLIRSIHESLQNQNKKMLAVFLVPKVPLVYQQAEVIRERTGYHVG…
6	>Protein_coding_transcript34159_peptide_from_LuluDB
	MDGVNNSNNIRVCPNGDDPVVGDGSYWVDACDDFIDFDVSSIVVTSSCPDQPDNSSNQDFFGGIDQILDSIKNGCGLPLDDNVVDVVVHSDSNSNLTVPISTTPTPLLSNDASSKLQSLTSSEDGFVKNNGLSVGEKHGSDEINGCNKVLNGDEGGIVVGYSEEGRGLNRCRDLVKEHDVDGGEERYSKRARLGNYKNERHYSGRVNYQAKERDRCLSRKRPRDRDEIDRRERDKDGVRKREHCGARRDVRDRDWRDRESRGYWERDKSGTNDMVFRTGSWEADRTREENMANDAKQESNVKVEKTDEETKEKAKEKVPEEKARQYQLDVLEQAKNKNTIAFLETGAGKTLIAVLLIRSIHESLQNQNKKMLAVFLVPKVPLVYQQAEVIRERTGYHVG…
7	>Protein_coding_transcript34160_peptide_from_LuluDB
	MDGVNNSNNIRVCPNGDDPVVGDGSYWVDACDDFIDFDVSSIVVTSSCPDQPDNSSNQDFFGGIDQILDSIKNGCGLPLDDNVVDVVVHSDSNSNLTVPISTTPTPLLSNDASSKLQSLTSSEDGFVKNNGLSVGEKHGSDEINGCNKVLNGDEGGIVVGYSEEGRGLNRCRDLVKEHDVDGGEERYSKRARLGNYKNERHYSGRVNYQAKERDRCLSRKRPRDRDEIDRRERDKDGVRKREHCGARRDVRDRDWRDRESRGYWERDKSGTNDMVFRTGSWEADRTREENMANDAKQESNVKVEKTDEETKEKAKEKVPEEKARQYQLDVLEQAKNKNTIAFLETGAGKTLIAVLLIRSIHESLQNQNKKMLAVFLVPKVPLVYQQAEVIRERTGYHVG…
8	>Protein_coding_transcript34161_peptide_from_LuluDB
	MDGVNNSNNIRVCPNGDDPVVGDGSYWVDACDDFIDFDVSSIVVTSSCPDQPDNSSNQDFFGGIDQILDSIKNGCGLPLDDNVVDVVVHSDSNSNLTVPISTTPTPLLSNDASSKLQSLTSSEDGFVKNNGLSVGEKHGSDEINGCNKVLNGDEGGIVVGYSEEGRGLNRCRDLVKEHDVDGGEERYSKRARLGNYKNERHYSGRVNYQAKERDRCLSRKRPRDRDEIDRRERDKDGVRKREHCGARRDVRDRDWRDRESRGYWERDKSGTNDMVFRTGSWEADRTREENMANDAKQESNVKVEKTDEETKEKAKEKVPEEKARQYQLDVLEQAKNKNTIAFLETGAGKTLIAVLLIRSIHESLQNQNKKMLAVFLVPKVPLVYQQAEVIRERTGYHVG…

## Sheet: Table S4
Tab S4. Results of LuluDB search by built-in BLASTn using A. thaliana DCL2 CDS sequence as query.
																	Expression in flowers (RPM)										Expression in pods (RPM)
No.	query id	subject id	%identity	alignment length	mismatches	gap opens	query start	query end	subject start	subject end	evalue	bit score	subject sequence	transcript name	Protein coding name	ORF	FPAB	FPNAB	LF1	LF2	LF3	LF4	UF1	UF2	UF3	UF4	PAB	PNAB	PS1	PS2	PS3	PW1	PW2	PW3
1	NM_001202869.2_[gene=DCL2]	FTRINITY_DN59142_c2_g1_i17	76.105	611	139	6	59	664	127	735	1.07e-115	423	CTCTTCCATTTGCAAGAAGCTATCAGGTTGAAGCATTGGAGAAAGCTATGAAGGAAAACACCATTGTGTTCTTAGAGACTGGTGCAGGCAAGACTTTGATAGCCATAATGCTTCTCCGAAGCTATGCTTATCTTCTGCGAAAGCCTTCGCCTTACATTGCAGTTTTCTTGGTTCCGAAAGTTGTGTTGGTATCTCAACAAGCTGAAGCGGTGAAAGTGCTCACTGATTTAAAAGTGGGAATGTATTGGGGAGAAATGGGAGTTGATTACTGGGATGCTTCCACCTGGAACAAAGAATTTGAGAAACATGAGGTTCTGGTTATGACCCCCGCAATATTGCTTAGGAGC-TTGAGGCATAGCTTTCTCAAACTTAACATGATAAAGGTTCTAATAATGGAC…	Ll_transcript_256747	260775	complete	0	0	0	0.04	0.16	0.05	0	0.14	0.12	0.1
2	NM_001202869.2_[gene=DCL2]	FTRINITY_DN59142_c2_g1_i17	69.19	753	211	8	1175	1924	1237	1971	3.73e-77	295	TTTTTGTTGAAAGGATCATTACAGCAGTTGTTCTTGAGACACTTTTGAATGCCTTGCTTCCGAAATACAATAGTTGGAAGACTAAGTTCATAGCTGGACACAATTCTTGGTTGAAAAATCAAACAAGGAAGACACAAAATGAAATCGTGGAAGAATTTCGTGATGGATTGGTCAACATCATTGTTGCAACATCGATTCTTGAAGAGGGTTTAGATGTCCAGAGTTGCAATTTGGTTATTAGATTTGACCCATG--TCCCACAGTATGCAGTTTCATACAGTCCCGAGGTCGTGCCAGAATGCAAAATTCAGATTACGTATTAATGGTTAAGAGTGGGGATTCAGTT-ACGCATTCAAGACTAGAGAAATACCTTGCGAGTGGGGATATCATGAGGAAGG…	Ll_transcript_256747	260775	complete	0	0	0	0.04	0.16	0.05	0	0.14	0.12	0.1
3	NM_001202869.2_[gene=DCL2]	FTRINITY_DN59142_c2_g1_i17	73.611	360	85	5	3553	3907	3870	4224	4.26e-51	208	CAGCGACTGGAGTTTCTCGGAGACTCGATATTGGATTATCTTATTACCATGCATTTATATGAGAAATATCCTGGCTTGTCGCCGGGGCAATTAACTGATATGAGATCTGCTTCTGTAAACAATGATTGTTATG-CATGGTCTGCCATTAAGGCCGGCTTGCACAAACACATACTCCATGCCTCACAGGAATTGCACAAGCACATCTTCAACACGCTTAATACCATTCAAAAGTTGGCTTCATTTACA----ACTTTTGGATGGGAGTCCGAGGCATCGTTTCCCAAGGTACTTGGCGACATTATAGAGTCTCTAGCTGGAGCAATTCTTGTTGATTCAGGATACGACAAGGATGTTGTGT	Ll_transcript_256747	260775	complete	0	0	0	0.04	0.16	0.05	0	0.14	0.12	0.1
4	NM_001202869.2_[gene=DCL2]	FTRINITY_DN59142_c2_g1_i17	65.131	955	303	19	2622	3555	2651	3596	1.59e-37	163	GACGTACAAGAAATACTATGAAGAAAAGCATGGCACTCGATTGCATTTCGAATACCAACAGCTGCTTCATGCAAGGCGCATTTTTGTCGTTA-AGAATTAC--TCTCATGGACGCAGACAAGAGAAGGATAGAGAAGCAGGAAATA-AATTTGTTGAACTACCTCCTGAGTTGTGTTGCATAATCATGTCACCGATATCGATTAGTACGATTTATTCCTTCTCGTTTGCTCCATCAATCATGCATCACCTTGAGTCACTGTTTGGAGCTTACAACTTAAAAAGTACGTATCTGAAACAGTGCATCCAAGATGAAATTCAA--ATTGCCAAGGTATTAGAAGCAATCACTACAAAAAGATGCAAAGATCCCTTTAATTATGAGTCTCTAGAGACTCTTGG…	Ll_transcript_256747	260775	complete	0	0	0	0.04	0.16	0.05	0	0.14	0.12	0.1
5	NM_001202869.2_[gene=DCL2]	FTRINITY_DN59142_c2_g1_i15	76.105	611	139	6	59	664	127	735	1.07e-115	423	CTCTTCCATTTGCAAGAAGCTATCAGGTTGAAGCATTGGAGAAAGCTATGAAGGAAAACACCATTGTGTTCTTAGAGACTGGTGCAGGCAAGACTTTGATAGCCATAATGCTTCTCCGAAGCTATGCTTATCTTCTGCGAAAGCCTTCGCCTTACATTGCAGTTTTCTTGGTTCCGAAAGTTGTGTTGGTATCTCAACAAGCTGAAGCGGTGAAAGTGCTCACTGATTTAAAAGTGGGAATGTATTGGGGAGAAATGGGAGTTGATTACTGGGATGCTTCCACCTGGAACAAAGAATTTGAGAAACATGAGGTTCTGGTTATGACCCCCGCAATATTGCTTAGGAGC-TTGAGGCATAGCTTTCTCAAACTTAACATGATAAAGGTTCTAATAATGGAC…	Ll_transcript_256745	260773	3prime_partial	0	0.1	0	0	0	0.2	0	0	0	0
6	NM_001202869.2_[gene=DCL2]	FTRINITY_DN59142_c2_g1_i15	67.378	1312	388	24	2622	3907	2651	3948	2.51e-98	365	GACGTACAAGAAATACTATGAAGAAAAGCATGGCACTCGATTGCATTTCGAATACCAACAGCTGCTTCATGCAAGGCGCATTTTTGTCGTTA-AGAATTAC--TCTCATGGACGCAGACAAGAGAAGGATAGAGAAGCAGGAAATA-AATTTGTTGAACTACCTCCTGAGTTGTGTTGCATAATCATGTCACCGATATCGATTAGTACGATTTATTCCTTCTCGTTTGCTCCATCAATCATGCATCACCTTGAGTCACTGTTTGGAGCTTACAACTTAAAAAGTACGTATCTGAAACAGTGCATCCAAGATGAAATTCAA--ATTGCCAAGGTATTAGAAGCAATCACTACAAAAAGATGCAAAGATCCCTTTAATTATGAGTCTCTAGAGACTCTTGG…	Ll_transcript_256745	260773	3prime_partial	0	0.1	0	0	0	0.2	0	0	0	0
7	NM_001202869.2_[gene=DCL2]	FTRINITY_DN59142_c2_g1_i15	69.19	753	211	8	1175	1924	1237	1971	3.73e-77	295	TTTTTGTTGAAAGGATCATTACAGCAGTTGTTCTTGAGACACTTTTGAATGCCTTGCTTCCGAAATACAATAGTTGGAAGACTAAGTTCATAGCTGGACACAATTCTTGGTTGAAAAATCAAACAAGGAAGACACAAAATGAAATCGTGGAAGAATTTCGTGATGGATTGGTCAACATCATTGTTGCAACATCGATTCTTGAAGAGGGTTTAGATGTCCAGAGTTGCAATTTGGTTATTAGATTTGACCCATG--TCCCACAGTATGCAGTTTCATACAGTCCCGAGGTCGTGCCAGAATGCAAAATTCAGATTACGTATTAATGGTTAAGAGTGGGGATTCAGTT-ACGCATTCAAGACTAGAGAAATACCTTGCGAGTGGGGATATCATGAGGAAGG…	Ll_transcript_256745	260773	3prime_partial	0	0.1	0	0	0	0.2	0	0	0	0
8	NM_001202869.2_[gene=DCL2]	FTRINITY_DN59142_c2_g1_i14	76.105	611	139	6	59	664	127	735	1.07e-115	423	CTCTTCCATTTGCAAGAAGCTATCAGGTTGAAGCATTGGAGAAAGCTATGAAGGAAAACACCATTGTGTTCTTAGAGACTGGTGCAGGCAAGACTTTGATAGCCATAATGCTTCTCCGAAGCTATGCTTATCTTCTGCGAAAGCCTTCGCCTTACATTGCAGTTTTCTTGGTTCCGAAAGTTGTGTTGGTATCTCAACAAGCTGAAGCGGTGAAAGTGCTCACTGATTTAAAAGTGGGAATGTATTGGGGAGAAATGGGAGTTGATTACTGGGATGCTTCCACCTGGAACAAAGAATTTGAGAAACATGAGGTTCTGGTTATGACCCCCGCAATATTGCTTAGGAGC-TTGAGGCATAGCTTTCTCAAACTTAACATGATAAAGGTTCTAATAATGGAC…	Ll_transcript_256744	260772	3prime_partial	0.1	0.4	0.6	0.4	0.2	0.4	0.2	0.5	0.5	0.3
9	NM_001202869.2_[gene=DCL2]	FTRINITY_DN59142_c2_g1_i14	67.436	1299	383	24	2635	3907	2667	3951	8.76e-98	363	TACTATGAAGAAAAGCATGGCACTCGATTGCATTTCGAATACCAACAGCTGCTTCATGCAAGGCGCATTTTTGTCGTTA-AGAATTAC--TCTCATGGACGCAGACAAGAGAAGGATAGAGAAGCAGGAAATA-AATTTGTTGAACTACCTCCTGAGTTGTGTTGCATAATCATGTCACCGATATCGATTAGTACGATTTATTCCTTCTCGTTTGCTCCATCAATCATGCATCACCTTGAGTCACTGTTTGGAGCTTACAACTTAAAAAGTACGTATCTGAAACAGTGCATCCAAGATGAAATTCAA--ATTGCCAAGGTATTAGAAGCAATCACTACAAAAAGATGCAAAGATCCCTTTAATTATGAGTCTCTAGAGACTCTTGGAGATTCTTTTCTA…	Ll_transcript_256744	260772	3prime_partial	0.1	0.4	0.6	0.4	0.2	0.4	0.2	0.5	0.5	0.3
10	NM_001202869.2_[gene=DCL2]	FTRINITY_DN59142_c2_g1_i14	72.251	573	150	6	1175	1744	1237	1803	3.06e-78	298	TTTTTGTTGAAAGGATCATTACAGCAGTTGTTCTTGAGACACTTTTGAATGCCTTGCTTCCGAAATACAATAGTTGGAAGACTAAGTTCATAGCTGGACACAATTCTTGGTTGAAAAATCAAACAAGGAAGACACAAAATGAAATCGTGGAAGAATTTCGTGATGGATTGGTCAACATCATTGTTGCAACATCGATTCTTGAAGAGGGTTTAGATGTCCAGAGTTGCAATTTGGTTATTAGATTTGACCCATG--TCCCACAGTATGCAGTTTCATACAGTCCCGAGGTCGTGCCAGAATGCAAAATTCAGATTACGTATTAATGGTTAAGAGTGGGGATTCAGTT-ACGCATTCAAGACTAGAGAAATACCTTGCGAGTGGGGATATCATGAGGAAGG…	Ll_transcript_256744	260772	3prime_partial	0.1	0.4	0.6	0.4	0.2	0.4	0.2	0.5	0.5	0.3
11	NM_001202869.2_[gene=DCL2]	FTRINITY_DN59142_c2_g1_i10	76.105	611	139	6	59	664	127	735	1.07e-115	423	CTCTTCCATTTGCAAGAAGCTATCAGGTTGAAGCATTGGAGAAAGCTATGAAGGAAAACACCATTGTGTTCTTAGAGACTGGTGCAGGCAAGACTTTGATAGCCATAATGCTTCTCCGAAGCTATGCTTATCTTCTGCGAAAGCCTTCGCCTTACATTGCAGTTTTCTTGGTTCCGAAAGTTGTGTTGGTATCTCAACAAGCTGAAGCGGTGAAAGTGCTCACTGATTTAAAAGTGGGAATGTATTGGGGAGAAATGGGAGTTGATTACTGGGATGCTTCCACCTGGAACAAAGAATTTGAGAAACATGAGGTTCTGGTTATGACCCCCGCAATATTGCTTAGGAGC-TTGAGGCATAGCTTTCTCAAACTTAACATGATAAAGGTTCTAATAATGGAC…	Ll_transcript_256739	260769	3prime_partial	0	0	0.5	0	0	0.3	0	0	0	0.1
12	NM_001202869.2_[gene=DCL2]	FTRINITY_DN59142_c2_g1_i10	73.23	579	148	5	1168	1744	1328	1901	1.81e-87	329	TGTATCGTTTTTGTTGAAAGGGTCATAACAGCAGTTGTTCTTGAGACTCTTTTGAATGTCTTGCTTCCAAAATACAATAGCTGGAAGACTAAATTTATAGCAGGACACAATTCTGGATTGAAAAATCAAACTAGGAATAAGCAAAATGAAATTGTAGAAGAGTTTCGTGATGGATTGGTCAACATTATTGTTGCAACATCGATTCTTGAAGAGGGTTTAGATGTCCAAAGTTGCAATTTGGTTATTAGATTTGACCC-GTGTCCCACAGTATGCAGTTTCATACAGTCCCGAGGTCGTGCCAGAATGCAAAATTCAGATTACGTATTAATGGTTAAGAGTGGGGATTCAGTT-ACGCATTCAAGACTAGAGAAATACCTTGCGAGTGGGGATATCATGA…	Ll_transcript_256739	260769	3prime_partial	0	0	0.5	0	0	0.3	0	0	0	0.1
13	NM_001202869.2_[gene=DCL2]	FTRINITY_DN59142_c2_g1_i10	66.413	1051	311	27	2635	3658	2765	3800	6.75e-55	221	TACTATGAAGAAAAGCATGGCACTCGATTGCATTTCGAATACCAACAGCTGCTTCATGCAAGGCGCATTTTTGTCGTTA-AGAATTAC--TCTCATGGACGCAGACAAGAGAAGGATAGAGAAGCAGGAAATA-AATTTGTTGAACTACCTCCTGAGTTGTGTTGCATAATCATGTCACCGATATCGATTAGTACGATTTATTCCTTCTCGTTTGCTCCATCAATCATGCATCACCTTGAGTCACTGTTTGGAGCTTACAACTTAAAAAGTACGTATCTGAAACAGTGCATCCAAGATGAAATTCAA--ATTGCCAAGGTATTAGAAGCAATCACTACAAAAAGATGCAAAGATCCCTTTAATTATGAGTCTCTAGAGACTCTTGGAGATTCTTTTCTA…	Ll_transcript_256739	260769	3prime_partial	0	0	0.5	0	0	0.3	0	0	0	0.1
14	NM_001202869.2_[gene=DCL2]	FTRINITY_DN59142_c2_g1_i9	76.105	611	139	6	59	664	127	735	1.07e-115	423	CTCTTCCATTTGCAAGAAGCTATCAGGTTGAAGCATTGGAGAAAGCTATGAAGGAAAACACCATTGTGTTCTTAGAGACTGGTGCAGGCAAGACTTTGATAGCCATAATGCTTCTCCGAAGCTATGCTTATCTTCTGCGAAAGCCTTCGCCTTACATTGCAGTTTTCTTGGTTCCGAAAGTTGTGTTGGTATCTCAACAAGCTGAAGCGGTGAAAGTGCTCACTGATTTAAAAGTGGGAATGTATTGGGGAGAAATGGGAGTTGATTACTGGGATGCTTCCACCTGGAACAAAGAATTTGAGAAACATGAGGTTCTGGTTATGACCCCCGCAATATTGCTTAGGAGC-TTGAGGCATAGCTTTCTCAAACTTAACATGATAAAGGTTCTAATAATGGAC…	Ll_transcript_256738	260783	3prime_partial	0.2	0.1	0.5	0.2	0	0.2	0.2	0	0	0
15	NM_001202869.2_[gene=DCL2]	FTRINITY_DN59142_c2_g1_i9	69.19	753	211	8	1175	1924	1237	1971	3.73e-77	295	TTTTTGTTGAAAGGATCATTACAGCAGTTGTTCTTGAGACACTTTTGAATGCCTTGCTTCCGAAATACAATAGTTGGAAGACTAAGTTCATAGCTGGACACAATTCTTGGTTGAAAAATCAAACAAGGAAGACACAAAATGAAATCGTGGAAGAATTTCGTGATGGATTGGTCAACATCATTGTTGCAACATCGATTCTTGAAGAGGGTTTAGATGTCCAGAGTTGCAATTTGGTTATTAGATTTGACCCATG--TCCCACAGTATGCAGTTTCATACAGTCCCGAGGTCGTGCCAGAATGCAAAATTCAGATTACGTATTAATGGTTAAGAGTGGGGATTCAGTT-ACGCATTCAAGACTAGAGAAATACCTTGCGAGTGGGGATATCATGAGGAAGG…	Ll_transcript_256738	260783	3prime_partial	0.2	0.1	0.5	0.2	0	0.2	0.2	0	0	0
16	NM_001202869.2_[gene=DCL2]	FTRINITY_DN59142_c2_g1_i9	64.718	1009	317	18	2622	3606	2651	3644	3.74e-39	168	GACGTACAAGAAATACTATGAAGAAAAGCATGGCACTCGATTGCATTTCGAATACCAACAGCTGCTTCATGCAAGGCGCATTTTTGTCGTTA-AGAATTAC--TCTCATGGACGCAGACAAGAGAAGGATA--GAGCAGG-CAAGAACTATGTTGAACTACCTCCTGAATTGTGCTGTATAATCATGTCACCAATATCAATTAGTACGCTTTATTCCTTCTCATTTGTTCCATCAATCATGCATCGACTTGAGTCATTGTTTGGAGCCTACAACTTAAAAAAGACTTATTTGGACCATTGCATGCAAAATG---AGATTCAAACAGTCAAGGTCTTGGAAGCAATTACTACAAAAAGATGCAACGAGCCTTTTCATTATGAGTCTCTAGAGACTCTTGG…	Ll_transcript_256738	260783	3prime_partial	0.2	0.1	0.5	0.2	0	0.2	0.2	0	0	0
17	NM_001202869.2_[gene=DCL2]	FTRINITY_DN59142_c2_g1_i8	76.105	611	139	6	59	664	127	735	1.07e-115	423	CTCTTCCATTTGCAAGAAGCTATCAGGTTGAAGCATTGGAGAAAGCTATGAAGGAAAACACCATTGTGTTCTTAGAGACTGGTGCAGGCAAGACTTTGATAGCCATAATGCTTCTCCGAAGCTATGCTTATCTTCTGCGAAAGCCTTCGCCTTACATTGCAGTTTTCTTGGTTCCGAAAGTTGTGTTGGTATCTCAACAAGCTGAAGCGGTGAAAGTGCTCACTGATTTAAAAGTGGGAATGTATTGGGGAGAAATGGGAGTTGATTACTGGGATGCTTCCACCTGGAACAAAGAATTTGAGAAACATGAGGTTCTGGTTATGACCCCCGCAATATTGCTTAGGAGC-TTGAGGCATAGCTTTCTCAAACTTAACATGATAAAGGTTCTAATAATGGAC…	Ll_transcript_256737	256737	3prime_partial	0.2	1	0.1	0.2	0.5	0	0.7	0.2	0.2	0.5
18	NM_001202869.2_[gene=DCL2]	FTRINITY_DN59142_c2_g1_i8	72.251	573	150	6	1175	1744	1237	1803	3.06e-78	298	TTTTTGTTGAAAGGATCATTACAGCAGTTGTTCTTGAGACACTTTTGAATGCCTTGCTTCCGAAATACAATAGTTGGAAGACTAAGTTCATAGCTGGACACAATTCTTGGTTGAAAAATCAAACAAGGAAGACACAAAATGAAATCGTGGAAGAATTTCGTGATGGATTGGTCAACATCATTGTTGCAACATCGATTCTTGAAGAGGGTTTAGATGTCCAGAGTTGCAATTTGGTTATTAGATTTGACCCATG--TCCCACAGTATGCAGTTTCATACAGTCCCGAGGTCGTGCCAGAATGCAAAATTCAGATTACGTATTAATGGTTAAGAGTGGGGATTCAGTT-ACGCATTCAAGACTAGAGAAATACCTTGCGAGTGGGGATATCATGAGGAAGG…	Ll_transcript_256737	256737	3prime_partial	0.2	1	0.1	0.2	0.5	0	0.7	0.2	0.2	0.5
19	NM_001202869.2_[gene=DCL2]	FTRINITY_DN59142_c2_g1_i8	64.759	996	312	18	2635	3606	2667	3647	3.74e-39	168	TACTATGAAGAAAAGCATGGCACTCGATTGCATTTCGAATACCAACAGCTGCTTCATGCAAGGCGCATTTTTGTCGTTA-AGAATTAC--TCTCATGGACGCAGACAAGAGAAGGATA--GAGCAGG-CAAGAACTATGTTGAACTACCTCCTGAATTGTGCTGTATAATCATGTCACCAATATCAATTAGTACGCTTTATTCCTTCTCATTTGTTCCATCAATCATGCATCGACTTGAGTCATTGTTTGGAGCCTACAACTTAAAAAAGACTTATTTGGACCATTGCATGCAAAATG---AGATTCAAACAGTCAAGGTCTTGGAAGCAATTACTACAAAAAGATGCAACGAGCCTTTTCATTATGAGTCTCTAGAGACTCTTGGAGATTCTTTTCTA…	Ll_transcript_256737	256737	3prime_partial	0.2	1	0.1	0.2	0.5	0	0.7	0.2	0.2	0.5
20	NM_001202869.2_[gene=DCL2]	FTRINITY_DN59142_c2_g1_i7	76.105	611	139	6	59	664	127	735	1.07e-115	423	CTCTTCCATTTGCAAGAAGCTATCAGGTTGAAGCATTGGAGAAAGCTATGAAGGAAAACACCATTGTGTTCTTAGAGACTGGTGCAGGCAAGACTTTGATAGCCATAATGCTTCTCCGAAGCTATGCTTATCTTCTGCGAAAGCCTTCGCCTTACATTGCAGTTTTCTTGGTTCCGAAAGTTGTGTTGGTATCTCAACAAGCTGAAGCGGTGAAAGTGCTCACTGATTTAAAAGTGGGAATGTATTGGGGAGAAATGGGAGTTGATTACTGGGATGCTTCCACCTGGAACAAAGAATTTGAGAAACATGAGGTTCTGGTTATGACCCCCGCAATATTGCTTAGGAGC-TTGAGGCATAGCTTTCTCAAACTTAACATGATAAAGGTTCTAATAATGGAC…	Ll_transcript_256736	260781	3prime_partial	0	0	0	0	0	0	0.2	0	0	0
21	NM_001202869.2_[gene=DCL2]	FTRINITY_DN59142_c2_g1_i7	67.378	1312	388	24	2622	3907	2961	4258	2.51e-98	365	GACGTACAAGAAATACTATGAAGAAAAGCATGGCACTCGATTGCATTTCGAATACCAACAGCTGCTTCATGCAAGGCGCATTTTTGTCGTTA-AGAATTAC--TCTCATGGACGCAGACAAGAGAAGGATAGAGAAGCAGGAAATA-AATTTGTTGAACTACCTCCTGAGTTGTGTTGCATAATCATGTCACCGATATCGATTAGTACGATTTATTCCTTCTCGTTTGCTCCATCAATCATGCATCACCTTGAGTCACTGTTTGGAGCTTACAACTTAAAAAGTACGTATCTGAAACAGTGCATCCAAGATGAAATTCAA--ATTGCCAAGGTATTAGAAGCAATCACTACAAAAAGATGCAAAGATCCCTTTAATTATGAGTCTCTAGAGACTCTTGG…	Ll_transcript_256736	260781	3prime_partial	0	0	0	0	0	0	0.2	0	0	0
22	NM_001202869.2_[gene=DCL2]	FTRINITY_DN59142_c2_g1_i7	69.96	759	209	7	1168	1924	1540	2281	6.31e-87	327	TGTATCGTTTTTGTTGAAAGGGTCATAACAGCAGTTGTTCTTGAGACTCTTTTGAATGTCTTGCTTCCAAAATACAATAGCTGGAAGACTAAATTTATAGCAGGACACAATTCTGGATTGAAAAATCAAACTAGGAATAAGCAAAATGAAATTGTAGAAGAGTTTCGTGATGGATTGGTCAACATTATTGTTGCAACATCGATTCTTGAAGAGGGTTTAGATGTCCAAAGTTGCAATTTGGTTATTAGATTTGACCC-GTGTCCCACAGTATGCAGTTTCATACAGTCCCGAGGTCGTGCCAGAATGCAAAATTCAGATTACGTATTAATGGTTAAGAGTGGGGATTCAGTT-ACGCATTCAAGACTAGAGAAATACCTTGCGAGTGGGGATATCATGA…	Ll_transcript_256736	260781	3prime_partial	0	0	0	0	0	0	0.2	0	0	0
23	NM_001202869.2_[gene=DCL2]	FTRINITY_DN59142_c2_g1_i6	76.105	611	139	6	59	664	127	735	1.07e-115	423	CTCTTCCATTTGCAAGAAGCTATCAGGTTGAAGCATTGGAGAAAGCTATGAAGGAAAACACCATTGTGTTCTTAGAGACTGGTGCAGGCAAGACTTTGATAGCCATAATGCTTCTCCGAAGCTATGCTTATCTTCTGCGAAAGCCTTCGCCTTACATTGCAGTTTTCTTGGTTCCGAAAGTTGTGTTGGTATCTCAACAAGCTGAAGCGGTGAAAGTGCTCACTGATTTAAAAGTGGGAATGTATTGGGGAGAAATGGGAGTTGATTACTGGGATGCTTCCACCTGGAACAAAGAATTTGAGAAACATGAGGTTCTGGTTATGACCCCCGCAATATTGCTTAGGAGC-TTGAGGCATAGCTTTCTCAAACTTAACATGATAAAGGTTCTAATAATGGAC…	Ll_transcript_256734	260780	3prime_partial	0	0.1	0.9	0.5	1	0.6	0.2	0.7	0.9	0.3
24	NM_001202869.2_[gene=DCL2]	FTRINITY_DN59142_c2_g1_i6	69.96	759	209	7	1168	1924	1540	2281	6.31e-87	327	TGTATCGTTTTTGTTGAAAGGGTCATAACAGCAGTTGTTCTTGAGACTCTTTTGAATGTCTTGCTTCCAAAATACAATAGCTGGAAGACTAAATTTATAGCAGGACACAATTCTGGATTGAAAAATCAAACTAGGAATAAGCAAAATGAAATTGTAGAAGAGTTTCGTGATGGATTGGTCAACATTATTGTTGCAACATCGATTCTTGAAGAGGGTTTAGATGTCCAAAGTTGCAATTTGGTTATTAGATTTGACCC-GTGTCCCACAGTATGCAGTTTCATACAGTCCCGAGGTCGTGCCAGAATGCAAAATTCAGATTACGTATTAATGGTTAAGAGTGGGGATTCAGTT-ACGCATTCAAGACTAGAGAAATACCTTGCGAGTGGGGATATCATGA…	Ll_transcript_256734	260780	3prime_partial	0	0.1	0.9	0.5	1	0.6	0.2	0.7	0.9	0.3
25	NM_001202869.2_[gene=DCL2]	FTRINITY_DN59142_c2_g1_i6	64.718	1009	317	18	2622	3606	2961	3954	3.74e-39	168	GACGTACAAGAAATACTATGAAGAAAAGCATGGCACTCGATTGCATTTCGAATACCAACAGCTGCTTCATGCAAGGCGCATTTTTGTCGTTA-AGAATTAC--TCTCATGGACGCAGACAAGAGAAGGATA--GAGCAGG-CAAGAACTATGTTGAACTACCTCCTGAATTGTGCTGTATAATCATGTCACCAATATCAATTAGTACGCTTTATTCCTTCTCATTTGTTCCATCAATCATGCATCGACTTGAGTCATTGTTTGGAGCCTACAACTTAAAAAAGACTTATTTGGACCATTGCATGCAAAATG---AGATTCAAACAGTCAAGGTCTTGGAAGCAATTACTACAAAAAGATGCAACGAGCCTTTTCATTATGAGTCTCTAGAGACTCTTGG…	Ll_transcript_256734	260780	3prime_partial	0	0.1	0.9	0.5	1	0.6	0.2	0.7	0.9	0.3
26	NM_001202869.2_[gene=DCL2]	FTRINITY_DN59142_c2_g1_i5	76.105	611	139	6	59	664	127	735	1.07e-115	423	CTCTTCCATTTGCAAGAAGCTATCAGGTTGAAGCATTGGAGAAAGCTATGAAGGAAAACACCATTGTGTTCTTAGAGACTGGTGCAGGCAAGACTTTGATAGCCATAATGCTTCTCCGAAGCTATGCTTATCTTCTGCGAAAGCCTTCGCCTTACATTGCAGTTTTCTTGGTTCCGAAAGTTGTGTTGGTATCTCAACAAGCTGAAGCGGTGAAAGTGCTCACTGATTTAAAAGTGGGAATGTATTGGGGAGAAATGGGAGTTGATTACTGGGATGCTTCCACCTGGAACAAAGAATTTGAGAAACATGAGGTTCTGGTTATGACCCCCGCAATATTGCTTAGGAGC-TTGAGGCATAGCTTTCTCAAACTTAACATGATAAAGGTTCTAATAATGGAC…	Ll_transcript_256731	260779	3prime_partial	0.2	1	0.3	1.1	1.7	1.1	0.5	1	1.6	1
27	NM_001202869.2_[gene=DCL2]	FTRINITY_DN59142_c2_g1_i5	69.96	759	209	7	1168	1924	1230	1971	6.31e-87	327	TGTATCGTTTTTGTTGAAAGGGTCATAACAGCAGTTGTTCTTGAGACTCTTTTGAATGTCTTGCTTCCAAAATACAATAGCTGGAAGACTAAATTTATAGCAGGACACAATTCTGGATTGAAAAATCAAACTAGGAATAAGCAAAATGAAATTGTAGAAGAGTTTCGTGATGGATTGGTCAACATTATTGTTGCAACATCGATTCTTGAAGAGGGTTTAGATGTCCAAAGTTGCAATTTGGTTATTAGATTTGACCC-GTGTCCCACAGTATGCAGTTTCATACAGTCCCGAGGTCGTGCCAGAATGCAAAATTCAGATTACGTATTAATGGTTAAGAGTGGGGATTCAGTT-ACGCATTCAAGACTAGAGAAATACCTTGCGAGTGGGGATATCATGA…	Ll_transcript_256731	260779	3prime_partial	0.2	1	0.3	1.1	1.7	1.1	0.5	1	1.6	1
28	NM_001202869.2_[gene=DCL2]	FTRINITY_DN59142_c2_g1_i5	66.353	1064	316	27	2622	3658	2651	3699	6.75e-55	221	GACGTACAAGAAATACTATGAAGAAAAGCATGGCACTCGATTGCATTTCGAATACCAACAGCTGCTTCATGCAAGGCGCATTTTTGTCGTTA-AGAATTAC--TCTCATGGACGCAGACAAGAGAAGGATAGAGAAGCAGGAAATA-AATTTGTTGAACTACCTCCTGAGTTGTGTTGCATAATCATGTCACCGATATCGATTAGTACGATTTATTCCTTCTCGTTTGCTCCATCAATCATGCATCACCTTGAGTCACTGTTTGGAGCTTACAACTTAAAAAGTACGTATCTGAAACAGTGCATCCAAGATGAAATTCAA--ATTGCCAAGGTATTAGAAGCAATCACTACAAAAAGATGCAAAGATCCCTTTAATTATGAGTCTCTAGAGACTCTTGG…	Ll_transcript_256731	260779	3prime_partial	0.2	1	0.3	1.1	1.7	1.1	0.5	1	1.6	1
29	NM_001202869.2_[gene=DCL2]	FTRINITY_DN59142_c2_g1_i4	76.105	611	139	6	59	664	127	735	1.07e-115	423	CTCTTCCATTTGCAAGAAGCTATCAGGTTGAAGCATTGGAGAAAGCTATGAAGGAAAACACCATTGTGTTCTTAGAGACTGGTGCAGGCAAGACTTTGATAGCCATAATGCTTCTCCGAAGCTATGCTTATCTTCTGCGAAAGCCTTCGCCTTACATTGCAGTTTTCTTGGTTCCGAAAGTTGTGTTGGTATCTCAACAAGCTGAAGCGGTGAAAGTGCTCACTGATTTAAAAGTGGGAATGTATTGGGGAGAAATGGGAGTTGATTACTGGGATGCTTCCACCTGGAACAAAGAATTTGAGAAACATGAGGTTCTGGTTATGACCCCCGCAATATTGCTTAGGAGC-TTGAGGCATAGCTTTCTCAAACTTAACATGATAAAGGTTCTAATAATGGAC…	Ll_transcript_256729	260778	3prime_partial	0	0	0	0	0	0	0	0	0	0
30	NM_001202869.2_[gene=DCL2]	FTRINITY_DN59142_c2_g1_i4	73.23	579	148	5	1168	1744	1442	2015	1.81e-87	329	TGTATCGTTTTTGTTGAAAGGGTCATAACAGCAGTTGTTCTTGAGACTCTTTTGAATGTCTTGCTTCCAAAATACAATAGCTGGAAGACTAAATTTATAGCAGGACACAATTCTGGATTGAAAAATCAAACTAGGAATAAGCAAAATGAAATTGTAGAAGAGTTTCGTGATGGATTGGTCAACATTATTGTTGCAACATCGATTCTTGAAGAGGGTTTAGATGTCCAAAGTTGCAATTTGGTTATTAGATTTGACCC-GTGTCCCACAGTATGCAGTTTCATACAGTCCCGAGGTCGTGCCAGAATGCAAAATTCAGATTACGTATTAATGGTTAAGAGTGGGGATTCAGTT-ACGCATTCAAGACTAGAGAAATACCTTGCGAGTGGGGATATCATGA…	Ll_transcript_256729	260778	3prime_partial	0	0	0	0	0	0	0	0	0	0
31	NM_001202869.2_[gene=DCL2]	FTRINITY_DN59142_c2_g1_i4	66.413	1051	311	27	2635	3658	2879	3914	6.75e-55	221	TACTATGAAGAAAAGCATGGCACTCGATTGCATTTCGAATACCAACAGCTGCTTCATGCAAGGCGCATTTTTGTCGTTA-AGAATTAC--TCTCATGGACGCAGACAAGAGAAGGATAGAGAAGCAGGAAATA-AATTTGTTGAACTACCTCCTGAGTTGTGTTGCATAATCATGTCACCGATATCGATTAGTACGATTTATTCCTTCTCGTTTGCTCCATCAATCATGCATCACCTTGAGTCACTGTTTGGAGCTTACAACTTAAAAAGTACGTATCTGAAACAGTGCATCCAAGATGAAATTCAA--ATTGCCAAGGTATTAGAAGCAATCACTACAAAAAGATGCAAAGATCCCTTTAATTATGAGTCTCTAGAGACTCTTGGAGATTCTTTTCTA…	Ll_transcript_256729	260778	3prime_partial	0	0	0	0	0	0	0	0	0	0
32	NM_001202869.2_[gene=DCL2]	FTRINITY_DN59142_c2_g1_i2	76.105	611	139	6	59	664	127	735	1.07e-115	423	CTCTTCCATTTGCAAGAAGCTATCAGGTTGAAGCATTGGAGAAAGCTATGAAGGAAAACACCATTGTGTTCTTAGAGACTGGTGCAGGCAAGACTTTGATAGCCATAATGCTTCTCCGAAGCTATGCTTATCTTCTGCGAAAGCCTTCGCCTTACATTGCAGTTTTCTTGGTTCCGAAAGTTGTGTTGGTATCTCAACAAGCTGAAGCGGTGAAAGTGCTCACTGATTTAAAAGTGGGAATGTATTGGGGAGAAATGGGAGTTGATTACTGGGATGCTTCCACCTGGAACAAAGAATTTGAGAAACATGAGGTTCTGGTTATGACCCCCGCAATATTGCTTAGGAGC-TTGAGGCATAGCTTTCTCAAACTTAACATGATAAAGGTTCTAATAATGGAC…	Ll_transcript_256727	260776	3prime_partial	0.1	0	0	0	0.1	0	0	0	0.1	0
33	NM_001202869.2_[gene=DCL2]	FTRINITY_DN59142_c2_g1_i2	67.436	1299	383	24	2635	3907	2977	4261	8.76e-98	363	TACTATGAAGAAAAGCATGGCACTCGATTGCATTTCGAATACCAACAGCTGCTTCATGCAAGGCGCATTTTTGTCGTTA-AGAATTAC--TCTCATGGACGCAGACAAGAGAAGGATAGAGAAGCAGGAAATA-AATTTGTTGAACTACCTCCTGAGTTGTGTTGCATAATCATGTCACCGATATCGATTAGTACGATTTATTCCTTCTCGTTTGCTCCATCAATCATGCATCACCTTGAGTCACTGTTTGGAGCTTACAACTTAAAAAGTACGTATCTGAAACAGTGCATCCAAGATGAAATTCAA--ATTGCCAAGGTATTAGAAGCAATCACTACAAAAAGATGCAAAGATCCCTTTAATTATGAGTCTCTAGAGACTCTTGGAGATTCTTTTCTA…	Ll_transcript_256727	260776	3prime_partial	0.1	0	0	0	0.1	0	0	0	0.1	0
34	NM_001202869.2_[gene=DCL2]	FTRINITY_DN59142_c2_g1_i2	73.23	579	148	5	1168	1744	1540	2113	1.81e-87	329	TGTATCGTTTTTGTTGAAAGGGTCATAACAGCAGTTGTTCTTGAGACTCTTTTGAATGTCTTGCTTCCAAAATACAATAGCTGGAAGACTAAATTTATAGCAGGACACAATTCTGGATTGAAAAATCAAACTAGGAATAAGCAAAATGAAATTGTAGAAGAGTTTCGTGATGGATTGGTCAACATTATTGTTGCAACATCGATTCTTGAAGAGGGTTTAGATGTCCAAAGTTGCAATTTGGTTATTAGATTTGACCC-GTGTCCCACAGTATGCAGTTTCATACAGTCCCGAGGTCGTGCCAGAATGCAAAATTCAGATTACGTATTAATGGTTAAGAGTGGGGATTCAGTT-ACGCATTCAAGACTAGAGAAATACCTTGCGAGTGGGGATATCATGA…	Ll_transcript_256727	260776	3prime_partial	0.1	0	0	0	0.1	0	0	0	0.1	0
35	NM_001202869.2_[gene=DCL2]	FTRINITY_DN59142_c2_g1_i1	76.105	611	139	6	59	664	127	735	1.07e-115	423	CTCTTCCATTTGCAAGAAGCTATCAGGTTGAAGCATTGGAGAAAGCTATGAAGGAAAACACCATTGTGTTCTTAGAGACTGGTGCAGGCAAGACTTTGATAGCCATAATGCTTCTCCGAAGCTATGCTTATCTTCTGCGAAAGCCTTCGCCTTACATTGCAGTTTTCTTGGTTCCGAAAGTTGTGTTGGTATCTCAACAAGCTGAAGCGGTGAAAGTGCTCACTGATTTAAAAGTGGGAATGTATTGGGGAGAAATGGGAGTTGATTACTGGGATGCTTCCACCTGGAACAAAGAATTTGAGAAACATGAGGTTCTGGTTATGACCCCCGCAATATTGCTTAGGAGC-TTGAGGCATAGCTTTCTCAAACTTAACATGATAAAGGTTCTAATAATGGAC…	Ll_transcript_256726	260768	3prime_partial	0	0.3	0	0	0.2	0	0	0	0.1	0
36	NM_001202869.2_[gene=DCL2]	FTRINITY_DN59142_c2_g1_i1	73.23	579	148	5	1168	1744	1540	2113	1.81e-87	329	TGTATCGTTTTTGTTGAAAGGGTCATAACAGCAGTTGTTCTTGAGACTCTTTTGAATGTCTTGCTTCCAAAATACAATAGCTGGAAGACTAAATTTATAGCAGGACACAATTCTGGATTGAAAAATCAAACTAGGAATAAGCAAAATGAAATTGTAGAAGAGTTTCGTGATGGATTGGTCAACATTATTGTTGCAACATCGATTCTTGAAGAGGGTTTAGATGTCCAAAGTTGCAATTTGGTTATTAGATTTGACCC-GTGTCCCACAGTATGCAGTTTCATACAGTCCCGAGGTCGTGCCAGAATGCAAAATTCAGATTACGTATTAATGGTTAAGAGTGGGGATTCAGTT-ACGCATTCAAGACTAGAGAAATACCTTGCGAGTGGGGATATCATGA…	Ll_transcript_256726	260768	3prime_partial	0	0.3	0	0	0.2	0	0	0	0.1	0
37	NM_001202869.2_[gene=DCL2]	FTRINITY_DN59142_c2_g1_i1	64.759	996	312	18	2635	3606	2977	3957	3.74e-39	168	TACTATGAAGAAAAGCATGGCACTCGATTGCATTTCGAATACCAACAGCTGCTTCATGCAAGGCGCATTTTTGTCGTTA-AGAATTAC--TCTCATGGACGCAGACAAGAGAAGGATA--GAGCAGG-CAAGAACTATGTTGAACTACCTCCTGAATTGTGCTGTATAATCATGTCACCAATATCAATTAGTACGCTTTATTCCTTCTCATTTGTTCCATCAATCATGCATCGACTTGAGTCATTGTTTGGAGCCTACAACTTAAAAAAGACTTATTTGGACCATTGCATGCAAAATG---AGATTCAAACAGTCAAGGTCTTGGAAGCAATTACTACAAAAAGATGCAACGAGCCTTTTCATTATGAGTCTCTAGAGACTCTTGGAGATTCTTTTCTA…	Ll_transcript_256726	260768	3prime_partial	0	0.3	0	0	0.2	0	0	0	0.1	0
38	NM_001202869.2_[gene=DCL2]	TRINITY_DN52710_c1_g2_i12	76.105	611	139	6	59	664	143	751	1.07e-115	423	CTCTTCCATTTGCAAGAAGCTATCAGGTTGAAGCATTGGAGAAAGCTATGAAGGAAAACACCATTGTGTTCTTAGAGACTGGTGCAGGCAAGACTTTGATAGCCATAATGCTTCTCCGAAGCTATGCTTATCTTCTGCGAAAGCCTTCGCCTTACATTGCAGTTTTCTTGGTTCCGAAAGTTGTGTTGGTATCTCAACAAGCTGAAGCGGTGAAAGTGCTCACTGATTTAAAAGTGGGAATGTATTGGGGAGAAATGGGAGTTGATTACTGGGATGCTTCCACCTGGAACAAAGAATTTGAGAAACATGAGGTTCTGGTTATGACCCCCGCAATATTGCTTAGGAGC-TTGAGGCATAGCTTTCTCAAACTTAACATGATAAAGGTTCTAATAATGGAC…	Ll_transcript_479081	125813	3prime_partial											0	2.5	2.4	0.6	1	0.5	0.2	0.3
39	NM_001202869.2_[gene=DCL2]	TRINITY_DN52710_c1_g2_i12	69.96	759	209	7	1168	1924	1458	2199	6.31e-87	327	TGTATCGTTTTTGTTGAAAGGGTCATAACAGCAGTTGTTCTTGAGACTCTTTTGAATGTCTTGCTTCCAAAATACAATAGCTGGAAGACTAAATTTATAGCAGGACACAATTCTGGATTGAAAAATCAAACTAGGAATAAGCAAAATGAAATTGTAGAAGAGTTTCGTGATGGATTGGTCAACATTATTGTTGCAACATCGATTCTTGAAGAGGGTTTAGATGTCCAAAGTTGCAATTTGGTTATTAGATTTGACCC-GTGTCCCACAGTATGCAGTTTCATACAGTCCCGAGGTCGTGCCAGAATGCAAAATTCAGATTACGTATTAATGGTTAAGAGTGGGGATTCAGTT-ACGCATTCAAGACTAGAGAAATACCTTGCGAGTGGGGATATCATGA…	Ll_transcript_479081	125813	3prime_partial											0	2.5	2.4	0.6	1	0.5	0.2	0.3
40	NM_001202869.2_[gene=DCL2]	TRINITY_DN52710_c1_g2_i4	76.105	611	139	6	59	664	143	751	1.07e-115	423	CTCTTCCATTTGCAAGAAGCTATCAGGTTGAAGCATTGGAGAAAGCTATGAAGGAAAACACCATTGTGTTCTTAGAGACTGGTGCAGGCAAGACTTTGATAGCCATAATGCTTCTCCGAAGCTATGCTTATCTTCTGCGAAAGCCTTCGCCTTACATTGCAGTTTTCTTGGTTCCGAAAGTTGTGTTGGTATCTCAACAAGCTGAAGCGGTGAAAGTGCTCACTGATTTAAAAGTGGGAATGTATTGGGGAGAAATGGGAGTTGATTACTGGGATGCTTCCACCTGGAACAAAGAATTTGAGAAACATGAGGTTCTGGTTATGACCCCCGCAATATTGCTTAGGAGC-TTGAGGCATAGCTTTCTCAAACTTAACATGATAAAGGTTCTAATAATGGAC…	Ll_transcript_479068	125821	3prime_partial											0	0	0	0	0.14	0.35	0	0
41	NM_001202869.2_[gene=DCL2]	TRINITY_DN52710_c1_g2_i4	69.96	759	209	7	1168	1924	1246	1987	6.31e-87	327	TGTATCGTTTTTGTTGAAAGGGTCATAACAGCAGTTGTTCTTGAGACTCTTTTGAATGTCTTGCTTCCAAAATACAATAGCTGGAAGACTAAATTTATAGCAGGACACAATTCTGGATTGAAAAATCAAACTAGGAATAAGCAAAATGAAATTGTAGAAGAGTTTCGTGATGGATTGGTCAACATTATTGTTGCAACATCGATTCTTGAAGAGGGTTTAGATGTCCAAAGTTGCAATTTGGTTATTAGATTTGACCC-GTGTCCCACAGTATGCAGTTTCATACAGTCCCGAGGTCGTGCCAGAATGCAAAATTCAGATTACGTATTAATGGTTAAGAGTGGGGATTCAGTT-ACGCATTCAAGACTAGAGAAATACCTTGCGAGTGGGGATATCATGA…	Ll_transcript_479068	125821	3prime_partial											0	0	0	0	0.14	0.35	0	0
42	NM_001202869.2_[gene=DCL2]	TRINITY_DN52710_c1_g2_i1	76.105	611	139	6	59	664	143	751	1.07e-115	423	CTCTTCCATTTGCAAGAAGCTATCAGGTTGAAGCATTGGAGAAAGCTATGAAGGAAAACACCATTGTGTTCTTAGAGACTGGTGCAGGCAAGACTTTGATAGCCATAATGCTTCTCCGAAGCTATGCTTATCTTCTGCGAAAGCCTTCGCCTTACATTGCAGTTTTCTTGGTTCCGAAAGTTGTGTTGGTATCTCAACAAGCTGAAGCGGTGAAAGTGCTCACTGATTTAAAAGTGGGAATGTATTGGGGAGAAATGGGAGTTGATTACTGGGATGCTTCCACCTGGAACAAAGAATTTGAGAAACATGAGGTTCTGGTTATGACCCCCGCAATATTGCTTAGGAGC-TTGAGGCATAGCTTTCTCAAACTTAACATGATAAAGGTTCTAATAATGGAC…	Ll_transcript_479065	125810	complete											0	0.17	0	0	0.1	0	0	0
43	NM_001202869.2_[gene=DCL2]	TRINITY_DN52710_c1_g2_i15	73.639	698	173	8	40	731	214	906	9.99e-110	403	GACCAACTTTCTTCTCATACTCTTCCATTTGCAAGAAGCTATCAACTTGAAGCATTGGAGAAAGCGATGAAGGAAAACACTATAGTGTTCTTGGAGACTGGTTCTGGAAAAACTTTGATAGCTATCATGCTTCTTCGCAGCTATGCTTATCTTCTGCGAAACCCTTCTCCTTACATTGCCGTGTTCTTGGTTCCCAAAGTTGTATTGGTTTCTCAACAAGCTGAAGCTGTGAAAGCACTCACTGATCTAAAAGTGGGTATGTATTGGGGAGAAATGGGAGTTGATTACTGGGATGCTGCCACTTGGAAGAAAGAAACCGATGAACATGAGGTTCTGGTTATGACTCCCGCAATACTGCTCAGGAGC-TTGAGGCATAGCTTTCTCAAACTGAACATGAT…	Ll_transcript_479085	125816	3prime_partial											0	0.1	0.2	0.5	0.3	0.2	0.4	0.2
44	NM_001202869.2_[gene=DCL2]	TRINITY_DN52710_c1_g2_i15	71.503	572	156	4	1175	1744	1639	2205	1.93e-74	286	TTTTTGTTGAAAGGATCATTACAGCAGTTGTTCTTGAGACACTTTTGAATGCCTTGCTTCCGAAATACAATAGTTGGAAGACTAAGTTCATAGCTGGACACAATTCTTGGTTGAAAAATCAAACAAGGAAGACACAAAATGAAATCGTGGAAGAATTTCGTGATGGATTGGTCAACATCATTGTTGCAACATCGATTCTTGAAGAGGGTTTAGATGTCCAGAGTTGCAATTTGGTTATTAGATTTGACCCATG--TCCCACAGTATGCAGTTTCATACAGTCCCGAGGTCGTGCCAGAATGCAAAATTCAGATTACTTATTAATGGTTAAGAGTGGGGATTCAGTGACACATTCAAGACTCGAGAATTACCTTGCATGCGGAGATATCATGAGGAAGGA…	Ll_transcript_479085	125816	3prime_partial											0	0.1	0.2	0.5	0.3	0.2	0.4	0.2
45	NM_001202869.2_[gene=DCL2]	TRINITY_DN52710_c1_g2_i6	73.639	698	173	8	40	731	214	906	9.99e-110	403	GACCAACTTTCTTCTCATACTCTTCCATTTGCAAGAAGCTATCAACTTGAAGCATTGGAGAAAGCGATGAAGGAAAACACTATAGTGTTCTTGGAGACTGGTTCTGGAAAAACTTTGATAGCTATCATGCTTCTTCGCAGCTATGCTTATCTTCTGCGAAACCCTTCTCCTTACATTGCCGTGTTCTTGGTTCCCAAAGTTGTATTGGTTTCTCAACAAGCTGAAGCTGTGAAAGCACTCACTGATCTAAAAGTGGGTATGTATTGGGGAGAAATGGGAGTTGATTACTGGGATGCTGCCACTTGGAAGAAAGAAACCGATGAACATGAGGTTCTGGTTATGACTCCCGCAATACTGCTCAGGAGC-TTGAGGCATAGCTTTCTCAAACTGAACATGAT…	Ll_transcript_479071	125822	complete											0	0	0.04	0.08	0	0	0	0
46	NM_001202869.2_[gene=DCL2]	TRINITY_DN52710_c1_g2_i3	73.639	698	173	8	40	731	214	906	9.99e-110	403	GACCAACTTTCTTCTCATACTCTTCCATTTGCAAGAAGCTATCAACTTGAAGCATTGGAGAAAGCGATGAAGGAAAACACTATAGTGTTCTTGGAGACTGGTTCTGGAAAAACTTTGATAGCTATCATGCTTCTTCGCAGCTATGCTTATCTTCTGCGAAACCCTTCTCCTTACATTGCCGTGTTCTTGGTTCCCAAAGTTGTATTGGTTTCTCAACAAGCTGAAGCTGTGAAAGCACTCACTGATCTAAAAGTGGGTATGTATTGGGGAGAAATGGGAGTTGATTACTGGGATGCTGCCACTTGGAAGAAAGAAACCGATGAACATGAGGTTCTGGTTATGACTCCCGCAATACTGCTCAGGAGC-TTGAGGCATAGCTTTCTCAAACTGAACATGAT…	Ll_transcript_479067	125820	3prime_partial											0.23	5.86	8.6	5.93	6.64	2.5	0	0
47	NM_001202869.2_[gene=DCL2]	TRINITY_DN52710_c1_g2_i3	71.503	572	156	4	1175	1744	1343	1909	1.93e-74	286	TTTTTGTTGAAAGGATCATTACAGCAGTTGTTCTTGAGACACTTTTGAATGCCTTGCTTCCGAAATACAATAGTTGGAAGACTAAGTTCATAGCTGGACACAATTCTTGGTTGAAAAATCAAACAAGGAAGACACAAAATGAAATCGTGGAAGAATTTCGTGATGGATTGGTCAACATCATTGTTGCAACATCGATTCTTGAAGAGGGTTTAGATGTCCAGAGTTGCAATTTGGTTATTAGATTTGACCCATG--TCCCACAGTATGCAGTTTCATACAGTCCCGAGGTCGTGCCAGAATGCAAAATTCAGATTACTTATTAATGGTTAAGAGTGGGGATTCAGTGACACATTCAAGACTCGAGAATTACCTTGCATGCGGAGATATCATGAGGAAGGA…	Ll_transcript_479067	125820	3prime_partial											0.23	5.86	8.6	5.93	6.64	2.5	0	0
48	NM_001202869.2_[gene=DCL2]	FTRINITY_DN59142_c2_g1_i12	73.727	609	155	4	59	663	135	742	8.76e-98	363	CTCTTCCATTTGCTAGAAGCTATCAACTTGAAGCATTGGAAAAAGCTATAAAGGAAAACACCATAGTTTTTTTGGAGACTGGTTCAGGAAAGACTTTGATAGCCATCATGCTTCTTCGCAGTTACGCGTATCTACTGCGAAAGCCTTCTCCTTACATTGCTGTGTTTTTGGTTCCCAAAGTTGTGCTGGTATCTCAACAAGCTGAATCTGTGAAAGCTCTCACCGATTTAAAAGTCGGAATGTATTGGGGTGAAATGGGAGTTGATTACTGGGATGCTGGTACCTGGAAAAAAGAAATCGAGAAATATGAGGTTCTGGTTATGACTCCGGCAATATTGCTTAGGAGC-TTGAGGCATAGCTTTCTCAAATTGAACATGATAAAGGTTCTAATAATGGAC…	Ll_transcript_256742	260770	internal	0	0.3	0.6	0.4	0.2	0	0.2	0.3	0.4	0
49	NM_001202869.2_[gene=DCL2]	FTRINITY_DN59142_c2_g1_i12	69.548	752	210	7	1175	1924	1245	1979	1.69e-81	309	TTTTTGTTGAGAGGGTCATTAGTGCAGTTGTTCTTGAGATTCTTTTGAATGCCTTGCTTCCAAAATATAATAGCTGGAAGGCTAAATTCATAGCAGGACACAATTCTGGATTGAAAAATCAAACTAGGAATAAGCAAAATGAAATTGTAGAAGAGTTTCGTGATGGATTGGTCAACATTATTGTTGCAACATCGATTCTTGAAGAGGGTTTAGATGTCCAAAGTTGCAATTTGGTTATTAGATTTGACCC-GTGTCCCACAGTATGCAGTTTCATACAGTCCCGAGGTCGTGCCAGAATGCAAAATTCAGATTACGTATTAATGGTTAAGAGTGGGGATTCAGTT-ACGCATTCAAGACTAGAGAAATACCTTGCGAGTGGGGATATCATGAGGAAGGA…	Ll_transcript_256742	260770	internal	0	0.3	0.6	0.4	0.2	0	0.2	0.3	0.4	0
50	NM_001202869.2_[gene=DCL2]	FTRINITY_DN59142_c2_g1_i12	67.181	259	76	7	2622	2877	2659	2911	1.39e-06	60.8	GACGTACAAGAAATACTATGAAGAAAAGCATGGCACTCGATTGCATTTCGAATACCAACAGCTGCTTCATGCAAGGCGCATTTTTGTCGTTA-AGAATTAC--TCTCATGGACGCAGACAAGAGAAGGATA--GAGCAGG-CAAGAACTATGTTGAACTACCTCCTGAATTGTGCTGTATAATCATGTCACCAATATCAATTAGTACGCTTTATTCCTTCTCATTTGTTCCATCAATCATGCATCGACTTGAGTCATTG	Ll_transcript_256742	260770	internal	0	0.3	0.6	0.4	0.2	0	0.2	0.3	0.4	0
51	NM_001202869.2_[gene=DCL2]	FTRINITY_DN59142_c2_g1_i3	73.727	609	155	4	59	663	353	960	8.76e-98	363	CTCTTCCATTTGCTAGAAGCTATCAACTTGAAGCATTGGAAAAAGCTATAAAGGAAAACACCATAGTTTTTTTGGAGACTGGTTCAGGAAAGACTTTGATAGCCATCATGCTTCTTCGCAGTTACGCGTATCTACTGCGAAAGCCTTCTCCTTACATTGCTGTGTTTTTGGTTCCCAAAGTTGTGCTGGTATCTCAACAAGCTGAATCTGTGAAAGCTCTCACCGATTTAAAAGTCGGAATGTATTGGGGTGAAATGGGAGTTGATTACTGGGATGCTGGTACCTGGAAAAAAGAAATCGAGAAATATGAGGTTCTGGTTATGACTCCGGCAATATTGCTTAGGAGC-TTGAGGCATAGCTTTCTCAAATTGAACATGATAAAGGTTCTAATAATGGAC…	Ll_transcript_256728	260777	3prime_partial	0	0	0	0	0	0	0	0	0	0.2
52	NM_001202869.2_[gene=DCL2]	FTRINITY_DN59142_c2_g1_i3	69.548	752	210	7	1175	1924	1463	2197	1.69e-81	309	TTTTTGTTGAGAGGGTCATTAGTGCAGTTGTTCTTGAGATTCTTTTGAATGCCTTGCTTCCAAAATATAATAGCTGGAAGGCTAAATTCATAGCAGGACACAATTCTGGATTGAAAAATCAAACTAGGAATAAGCAAAATGAAATTGTAGAAGAGTTTCGTGATGGATTGGTCAACATTATTGTTGCAACATCGATTCTTGAAGAGGGTTTAGATGTCCAAAGTTGCAATTTGGTTATTAGATTTGACCC-GTGTCCCACAGTATGCAGTTTCATACAGTCCCGAGGTCGTGCCAGAATGCAAAATTCAGATTACGTATTAATGGTTAAGAGTGGGGATTCAGTT-ACGCATTCAAGACTAGAGAAATACCTTGCGAGTGGGGATATCATGAGGAAGGA…	Ll_transcript_256728	260777	3prime_partial	0	0	0	0	0	0	0	0	0	0.2
53	NM_001202869.2_[gene=DCL2]	FTRINITY_DN59142_c2_g1_i3	67.181	259	76	7	2622	2877	2877	3129	1.39e-06	60.8	GACGTACAAGAAATACTATGAAGAAAAGCATGGCACTCGATTGCATTTCGAATACCAACAGCTGCTTCATGCAAGGCGCATTTTTGTCGTTA-AGAATTAC--TCTCATGGACGCAGACAAGAGAAGGATA--GAGCAGG-CAAGAACTATGTTGAACTACCTCCTGAATTGTGCTGTATAATCATGTCACCAATATCAATTAGTACGCTTTATTCCTTCTCATTTGTTCCATCAATCATGCATCGACTTGAGTCATTG	Ll_transcript_256728	260777	3prime_partial	0	0	0	0	0	0	0	0	0	0.2
54	NM_001202869.2_[gene=DCL2]	TRINITY_DN52710_c1_g2_i17	73.727	609	155	4	59	663	182	789	8.76e-98	363	CTCTTCCATTTGCTAGAAGCTATCAACTTGAAGCATTGGAAAAAGCTATAAAGGAAAACACCATAGTTTTTTTGGAGACTGGTTCAGGAAAGACTTTGATAGCCATCATGCTTCTTCGCAGTTACGCGTATCTACTGCGAAAGCCTTCTCCTTACATTGCTGTGTTTTTGGTTCCCAAAGTTGTGCTGGTATCTCAACAAGCTGAATCTGTGAAAGCTCTCACCGATTTAAAAGTCGGAATGTATTGGGGTGAAATGGGAGTTGATTACTGGGATGCTGGTACCTGGAAAAAAGAAATCGAGAAATATGAGGTTCTGGTTATGACTCCGGCAATATTGCTTAGGAGC-TTGAGGCATAGCTTTCTCAAATTGAACATGATAAAGGTTCTAATAATGGAC…	Ll_transcript_479090	125818	3prime_partial											0	0.1	0.4	0	0	0	0.3	0.1
55	NM_001202869.2_[gene=DCL2]	TRINITY_DN52710_c1_g2_i17	72.203	572	152	5	1175	1744	1292	1858	3.06e-78	298	TTTTTGTTGAGAGGGTCATTAGTGCAGTTGTTCTTGAGATTCTTTTGAATGCCTTGCTTCCAAAATATAATAGCTGGAAGGCTAAATTCATAGCAGGACACAATTCTGGATTGAAAAATCAAACAAGGAAAAAGCAAAATCAAATTGTCGAAGAATTTCGTGATGGACTGGTCAACATCATTGTCGCGACGTCGATTCTTGAAGAGGGTTTAGATGTCCAAAGTTGCAATTTGGTTATTCGATTTGACCCATG--TCCCACAGTATGCAGTTTCATACAGTCCCGTGGTCGTGCTAGAATGCATAATTCAGATTACTTATTAATGGTTAAGAGCGGGGATTCGGATACACATTCAAGACTAGAGAAATACCTTGCAAGTGTGGATGTTATGAGGAAGGA…	Ll_transcript_479090	125818	3prime_partial											0	0.1	0.4	0	0	0	0.3	0.1
56	NM_001202869.2_[gene=DCL2]	TRINITY_DN52710_c1_g1_i7	67.436	1299	383	24	2635	3907	439	1723	8.76e-98	363	TACTATGAAGAAAAGCATGGCACTCGATTGCATTTCGAATACCAACAGCTGCTTCATGCAAGGCGCATTTTTGTCGTTA-AGAATTAC--TCTCATGGACGCAGACAAGAGAAGGATAGAGAAGCAGGAAATA-AATTTGTTGAACTACCTCCTGAGTTGTGTTGCATAATCATGTCACCGATATCGATTAGTACGATTTATTCCTTCTCGTTTGCTCCATCAATCATGCATCACCTTGAGTCACTGTTTGGAGCTTACAACTTAAAAAGTACGTATCTGAAACAGTGCATCCAAGATGAAATTCAA--ATTGCCAAGGTATTAGAAGCAATCACTACAAAAAGATGCAAAGATCCCTTTAATTATGAGTCTCTAGAGACTCTTGGAGATTCTTTTCTA…	Ll_transcript_479086	125808	internal											0.2	0	5	0.4	0	0	0	1.5
57	NM_001202869.2_[gene=DCL2]	TRINITY_DN52710_c1_g2_i11	73.727	609	155	4	59	663	182	789	8.76e-98	363	CTCTTCCATTTGCTAGAAGCTATCAACTTGAAGCATTGGAAAAAGCTATAAAGGAAAACACCATAGTTTTTTTGGAGACTGGTTCAGGAAAGACTTTGATAGCCATCATGCTTCTTCGCAGTTACGCGTATCTACTGCGAAAGCCTTCTCCTTACATTGCTGTGTTTTTGGTTCCCAAAGTTGTGCTGGTATCTCAACAAGCTGAATCTGTGAAAGCTCTCACCGATTTAAAAGTCGGAATGTATTGGGGTGAAATGGGAGTTGATTACTGGGATGCTGGTACCTGGAAAAAAGAAATCGAGAAATATGAGGTTCTGGTTATGACTCCGGCAATATTGCTTAGGAGC-TTGAGGCATAGCTTTCTCAAATTGAACATGATAAAGGTTCTAATAATGGAC…	Ll_transcript_479079	125812	3prime_partial											0	1	1.4	0.5	0.9	0	0.3	0.3
58	NM_001202869.2_[gene=DCL2]	TRINITY_DN52710_c1_g2_i11	69.016	752	214	7	1175	1924	1292	2026	4.54e-76	291	TTTTTGTTGAGAGGGTCATTAGTGCAGTTGTTCTTGAGATTCTTTTGAATGCCTTGCTTCCAAAATATAATAGCTGGAAGGCTAAATTCATAGCAGGACACAATTCTGGATTGAAAAATCAAACAAGGAAAAAGCAAAATCAAATTGTCGAAGAATTTCGTGATGGACTGGTCAACATCATTGTCGCGACGTCGATTCTTGAAGAGGGTTTAGATGTCCAAAGTTGCAATTTGGTTATTCGATTTGACCCATG--TCCCACAGTATGCAGTTTCATACAGTCCCGTGGTCGTGCTAGAATGCATAATTCAGATTACTTATTAATGGTTAAGAGCGGGGATTCGGATACACATTCAAGACTAGAGAAATACCTTGCAAGTGTGGATGTTATGAGGAAGGA…	Ll_transcript_479079	125812	3prime_partial											0	1	1.4	0.5	0.9	0	0.3	0.3
59	NM_001202869.2_[gene=DCL2]	TRINITY_DN52710_c1_g2_i9	73.727	609	155	4	59	663	169	776	8.76e-98	363	CTCTTCCATTTGCTAGAAGCTATCAACTTGAAGCATTGGAAAAAGCTATAAAGGAAAACACCATAGTTTTTTTGGAGACTGGTTCAGGAAAGACTTTGATAGCCATCATGCTTCTTCGCAGTTACGCGTATCTACTGCGAAAGCCTTCTCCTTACATTGCTGTGTTTTTGGTTCCCAAAGTTGTGCTGGTATCTCAACAAGCTGAATCTGTGAAAGCTCTCACCGATTTAAAAGTCGGAATGTATTGGGGTGAAATGGGAGTTGATTACTGGGATGCTGGTACCTGGAAAAAAGAAATCGAGAAATATGAGGTTCTGGTTATGACTCCGGCAATATTGCTTAGGAGC-TTGAGGCATAGCTTTCTCAAATTGAACATGATAAAGGTTCTAATAATGGAC…	Ll_transcript_479076	125825	3prime_partial											0.2	0	0.3	0	0	0.1	0	0.1
60	NM_001202869.2_[gene=DCL2]	TRINITY_DN52710_c1_g2_i9	72.203	572	152	5	1175	1744	1279	1845	3.06e-78	298	TTTTTGTTGAGAGGGTCATTAGTGCAGTTGTTCTTGAGATTCTTTTGAATGCCTTGCTTCCAAAATATAATAGCTGGAAGGCTAAATTCATAGCAGGACACAATTCTGGATTGAAAAATCAAACAAGGAAAAAGCAAAATCAAATTGTCGAAGAATTTCGTGATGGACTGGTCAACATCATTGTCGCGACGTCGATTCTTGAAGAGGGTTTAGATGTCCAAAGTTGCAATTTGGTTATTCGATTTGACCCATG--TCCCACAGTATGCAGTTTCATACAGTCCCGTGGTCGTGCTAGAATGCATAATTCAGATTACTTATTAATGGTTAAGAGCGGGGATTCGGATACACATTCAAGACTAGAGAAATACCTTGCAAGTGTGGATGTTATGAGGAAGGA…	Ll_transcript_479076	125825	3prime_partial											0.2	0	0.3	0	0	0.1	0	0.1
61	NM_001202869.2_[gene=DCL2]	TRINITY_DN52710_c1_g2_i8	73.727	609	155	4	59	663	169	776	8.76e-98	363	CTCTTCCATTTGCTAGAAGCTATCAACTTGAAGCATTGGAAAAAGCTATAAAGGAAAACACCATAGTTTTTTTGGAGACTGGTTCAGGAAAGACTTTGATAGCCATCATGCTTCTTCGCAGTTACGCGTATCTACTGCGAAAGCCTTCTCCTTACATTGCTGTGTTTTTGGTTCCCAAAGTTGTGCTGGTATCTCAACAAGCTGAATCTGTGAAAGCTCTCACCGATTTAAAAGTCGGAATGTATTGGGGTGAAATGGGAGTTGATTACTGGGATGCTGGTACCTGGAAAAAAGAAATCGAGAAATATGAGGTTCTGGTTATGACTCCGGCAATATTGCTTAGGAGC-TTGAGGCATAGCTTTCTCAAATTGAACATGATAAAGGTTCTAATAATGGAC…	Ll_transcript_479075	125824	3prime_partial											0	0	1.1	0	0	0.7	0	0.1
62	NM_001202869.2_[gene=DCL2]	TRINITY_DN52710_c1_g2_i8	69.016	752	214	7	1175	1924	1279	2013	4.54e-76	291	TTTTTGTTGAGAGGGTCATTAGTGCAGTTGTTCTTGAGATTCTTTTGAATGCCTTGCTTCCAAAATATAATAGCTGGAAGGCTAAATTCATAGCAGGACACAATTCTGGATTGAAAAATCAAACAAGGAAAAAGCAAAATCAAATTGTCGAAGAATTTCGTGATGGACTGGTCAACATCATTGTCGCGACGTCGATTCTTGAAGAGGGTTTAGATGTCCAAAGTTGCAATTTGGTTATTCGATTTGACCCATG--TCCCACAGTATGCAGTTTCATACAGTCCCGTGGTCGTGCTAGAATGCATAATTCAGATTACTTATTAATGGTTAAGAGCGGGGATTCGGATACACATTCAAGACTAGAGAAATACCTTGCAAGTGTGGATGTTATGAGGAAGGA…	Ll_transcript_479075	125824	3prime_partial											0	0	1.1	0	0	0.7	0	0.1
63	NM_001202869.2_[gene=DCL2]	TRINITY_DN52710_c1_g1_i9	67.725	1165	344	17	2765	3907	122	1276	3.73e-96	358	AATTTGTTGAACTACCTCCTGAGTTGTGTTGCATAATCATGTCACCGATATCGATTAGTACGATTTATTCCTTCTCGTTTGCTCCATCAATCATGCATCACCTTGAGTCACTGTTTGGAGCTTACAACTTAAAAAGTACGTATCTGAAACAGTGCATCCAAGATGAAATTCAA--ATTGCCAAGGTATTAGAAGCAATCACTACAAAAAGATGCAAAGATCCCTTTAATTATGAGTCTCTAGAGACTCTTGGAGATTCTTTTCTAAAATACGCCGCCAGTAAGGAGCTGTTTAAATCCTACCAAAATCTTCACGAAGGTCTACTTAGCGTGAAGAG-GACGAAGATAATTTCTAATGCTGCCCTCTGCAAGTTTGGATG-CAATAGCGGACTTCCGGGC…	Ll_transcript_479088	125809	3prime_partial											0.3	2	1.3	0.9	1.6	2	2.3	0.4
64	NM_001202869.2_[gene=DCL2]	TRINITY_DN52710_c1_g2_i13	78.076	447	94	4	59	503	143	587	5.53e-94	351	CTCTTCCATTTGCAAGAAGCTATCAGGTTGAAGCATTGGAGAAAGCTATGAAGGAAAACACCATTGTGTTCTTAGAGACTGGTGCAGGCAAGACTTTGATAGCCATAATGCTTCTCCGAAGCTATGCTTATCTTCTGCGAAAGCCTTCGCCTTACATTGCAGTTTTCTTGGTTCCGAAAGTTGTGTTGGTATCTCAACAAGCTGAAGCGGTGAAAGTGCTCACTGATTTAAAAGTGGGAATGTATTGGGGAGAAATGGGAGTTGATTACTGGGATGCTTCCACCTGGAACAAAGAATTTGAGAAACATGAGGTTCTGGTTATGACCCCCGCAATATTGCTTAGGAGC-TTGAGGCATAGCTTTCTCAAACTTAACATGATAAAGGTTCTAATAATGGAC…	Ll_transcript_479083	125814	3prime_partial											0	0.1	0.2	0.3	0.3	0.3	0.1	0
65	NM_001202869.2_[gene=DCL2]	TRINITY_DN52710_c1_g2_i13	69.96	759	209	7	1168	1924	1818	2559	6.31e-87	327	TGTATCGTTTTTGTTGAAAGGGTCATAACAGCAGTTGTTCTTGAGACTCTTTTGAATGTCTTGCTTCCAAAATACAATAGCTGGAAGACTAAATTTATAGCAGGACACAATTCTGGATTGAAAAATCAAACTAGGAATAAGCAAAATGAAATTGTAGAAGAGTTTCGTGATGGATTGGTCAACATTATTGTTGCAACATCGATTCTTGAAGAGGGTTTAGATGTCCAAAGTTGCAATTTGGTTATTAGATTTGACCC-GTGTCCCACAGTATGCAGTTTCATACAGTCCCGAGGTCGTGCCAGAATGCAAAATTCAGATTACGTATTAATGGTTAAGAGTGGGGATTCAGTT-ACGCATTCAAGACTAGAGAAATACCTTGCGAGTGGGGATATCATGA…	Ll_transcript_479083	125814	3prime_partial											0	0.1	0.2	0.3	0.3	0.3	0.1	0
66	NM_001202869.2_[gene=DCL2]	TRINITY_DN52710_c1_g2_i13	71.341	164	44	2	504	664	1160	1323	5.2e-12	78.8	GGAGTTTTATCATGACCAATTAAAATCTGGTGTCTCTGATCTACCTCGGATATTCGGGATGACTGCATCTCCAATTAAGACAAATGTTGGGAATTCTGAATGGACCTTGGCAGAAAGTATTCACAAACTAATGACTCTAATGCATTCAAAGGTATATACTTGTG	Ll_transcript_479083	125814	3prime_partial											0	0.1	0.2	0.3	0.3	0.3	0.1	0
67	NM_001202869.2_[gene=DCL2]	TRINITY_DN52710_c1_g2_i14	69.96	759	209	7	1168	1924	1347	2088	6.31e-87	327	TGTATCGTTTTTGTTGAAAGGGTCATAACAGCAGTTGTTCTTGAGACTCTTTTGAATGTCTTGCTTCCAAAATACAATAGCTGGAAGACTAAATTTATAGCAGGACACAATTCTGGATTGAAAAATCAAACTAGGAATAAGCAAAATGAAATTGTAGAAGAGTTTCGTGATGGATTGGTCAACATTATTGTTGCAACATCGATTCTTGAAGAGGGTTTAGATGTCCAAAGTTGCAATTTGGTTATTAGATTTGACCC-GTGTCCCACAGTATGCAGTTTCATACAGTCCCGAGGTCGTGCCAGAATGCAAAATTCAGATTACGTATTAATGGTTAAGAGTGGGGATTCAGTT-ACGCATTCAAGACTAGAGAAATACCTTGCGAGTGGGGATATCATGA…	Ll_transcript_479084	125815	3prime_partial											0	0	0.2	0	0.6	0	0	0
68	NM_001202869.2_[gene=DCL2]	TRINITY_DN52710_c1_g2_i14	76.157	432	93	7	241	664	211	640	1.3e-76	293	GTTCTTGTTAATCTTTAGCAAGCTGAAGCGGTGAAAGTGCTCACTGATTTAAAAGTGGGAATGTATTGGGGAGAAATGGGAGTTGATTACTGGGATGCTTCCACCTGGAACAAAGAATTTGAGAAACATGAGGTTCTGGTTATGACCCCCGCAATATTGCTTAGGAGC-TTGAGGCATAGCTTTCTCAAACTTAACATGATAAAGGTTCTAATAATGGACGAATGCCATCATGCTAGGGGTAGAG-ACCCTTATGCTTGTATCATGAGAGAGTTTTATCATGACCAATTAAAATCTGGTGTCTCTGATCTACCTCGGATATTCGGGATGACTGCATCTCCAATTAAGACAAATGTTGGGAATTCTGAATGGACCTTGGCAGAAAGTATTCACAAACTAA…	Ll_transcript_479084	125815	3prime_partial											0	0	0.2	0	0.6	0	0	0
69	NM_001202869.2_[gene=DCL2]	TRINITY_DN52710_c1_g2_i7	73.057	579	149	5	1168	1744	318	891	2.2e-86	325	TGTATCGTTTTTGTTGAAAGGGTCATAACAGCAGTTGTTCTTGAGACTCTTTTGAATGTCTTGCTTCCAAAATACAATAGCTGGAAGACTAAATTTATAGCAGGACACAATTCTGGATTGAAAAATCAAACTAGGAATAAGCAAAATGAAATTGTAGAAGAGTTTCGTGATGGATTGGTCAACATTATTGTTGCAACATCGATTCTTGAAGAGGGTTTAGATGTCCAAAGTTGCAATTTGGTTATTAGATTTGACCC-GTGTCCCACAGTATGCAGTTTCATACAGTCCCGAGGTCGTGCCAGAATGCAAAATTCAGATTACGTATTAATGGTTAAGAGTGGGGATTCAGTT-ACGCATTCAAGACTAGAGAAATACCTTGCGAGTGGGGATATCATGA…	Ll_transcript_479072	125823	3prime_partial											0	0.5	1.9	0.6	1.4	0	0.9	0.3
70	NM_001202869.2_[gene=DCL2]	TRINITY_DN52710_c1_g1_i6	66.379	1392	418	31	2635	3995	439	1811	2.06e-80	306	TACTATGAAGAAAAGCATGGCACTCGATTGCATTTCGAATACCAACAGCTGCTTCATGCAAGGCGCATTTTTGTCGTTA-AGAATTAC--TCTCATGGACGCAGACAAGAGAAGGATAGAGAAGCAGGAAATA-AATTTGTTGAACTACCTCCTGAGTTGTGTTGCATAATCATGTCACCGATATCGATTAGTACGATTTATTCCTTCTCGTTTGCTCCATCAATCATGCATCACCTTGAGTCACTGTTTGGAGCTTACAACTTAAAAAGTACGTATCTGAAACAGTGCATCCAAGATGAAATTCAA--ATTGCCAAGGTATTAGAAGCAATCACTACAAAAAGATGCAAAGATCCCTTTAATTATGAGTCTCTAGAGACTCTTGGAGATTCTTTTCTC…	Ll_transcript_479082	125807	5prime_partial											0	2.2	1.4	0.1	2.6	1.8	2.3	0
71	NM_001202869.2_[gene=DCL2]	TRINITY_DN52710_c1_g1_i5	66.751	1191	360	20	2765	3931	122	1300	2.06e-80	306	AATTTGTTGAACTACCTCCTGAGTTGTGTTGCATAATCATGTCACCGATATCGATTAGTACGATTTATTCCTTCTCGTTTGCTCCATCAATCATGCATCACCTTGAGTCACTGTTTGGAGCTTACAACTTAAAAAGTACGTATCTGAAACAGTGCATCCAAGATGAAATTCAA--ATTGCCAAGGTATTAGAAGCAATCACTACAAAAAGATGCAAAGATCCCTTTAATTATGAGTCTCTAGAGACTCTTGGAGATTCTTTTCTAAAATATGCAGCCAGTAAGGAGCTTTTTAAATCCTACCAAAATCTTCATGAAGGTCTCCTTACTATGAAGAG-GACAAAGATAATTTCTAATGCTGCCCTCAGTAAGTTTGGGTGCAATTGCGGC--CTTCCGGG…	Ll_transcript_479080	125806	3prime_partial											0.6	3.5	5.1	4.4	5.3	3.6	2	1.6
72	NM_001202869.2_[gene=DCL2]	FTRINITY_DN59142_c2_g5_i1	75.799	438	103	3	40	475	205	641	2.51e-79	302	GACCAACTTTCTTCTCATACTCTTCCATTTGCAAGAAGCTATCAACTTGAAGCATTGGAGAAAGCGATGAAGGAAAACACTATAGTGTTCTTGGAGACTGGTTCTGGAAAAACTTTGATAGCTATCATGCTTCTTCGCAGCTATGCTTATCTTCTGCGAAACCCTTCTCCTTACATTGCCGTGTTCTTGGTTCCCAAAGTTGTATTGGTTTCTCAACAAGCTGAAGCTGTGAAAGCACTCACTGATCTAAAAGTGGGTATGTATTGGGGAGAAATGGGAGTTGATTACTGGGATGCTGCCACTTGGAAGAAAGAAACCGATGAACATGAGGTTCTGGTTATGACTCCCGCAATACTGCTCAGGAGC-TTGAGGCATAGCTTTCTCAAACTGAACATGAT…	Ll_transcript_256735	260786	3prime_partial	0.3	1.1	0.6	0.7	0.7	0.2	0.9	0.8	0.4	0.8
73	NM_001202869.2_[gene=DCL2]	TRINITY_DN52710_c1_g1_i3	66.534	1258	379	24	2765	3995	122	1364	8.77e-79	300	AATTTGTTGAACTACCTCCTGAGTTGTGTTGCATAATCATGTCACCGATATCGATTAGTACGATTTATTCCTTCTCGTTTGCTCCATCAATCATGCATCACCTTGAGTCACTGTTTGGAGCTTACAACTTAAAAAGTACGTATCTGAAACAGTGCATCCAAGATGAAATTCAA--ATTGCCAAGGTATTAGAAGCAATCACTACAAAAAGATGCAAAGATCCCTTTAATTATGAGTCTCTAGAGACTCTTGGAGATTCTTTTCTCAAATATGCTGCAAGTAAGGAGCTGTTTAAGTCGTACCAAAATATTCACGAAGGTCTCCTTAGCGTAAAGAG-GACAAAGATAATTTCTAATGCCGCCCTC-GCTAAGTTTGGGTGCAATTGTGGACTTCCGGGT…	Ll_transcript_479074	125804	complete											0.2	5.5	7.9	4.5	5.9	2.4	0.6	1.4
74	NM_001202869.2_[gene=DCL2]	TRINITY_DN52710_c1_g2_i2	72.203	572	152	5	1175	1744	104	670	3.06e-78	298	TTTTTGTTGAGAGGGTCATTAGTGCAGTTGTTCTTGAGATTCTTTTGAATGCCTTGCTTCCAAAATATAATAGCTGGAAGGCTAAATTCATAGCAGGACACAATTCTGGATTGAAAAATCAAACAAGGAAAAAGCAAAATCAAATTGTCGAAGAATTTCGTGATGGACTGGTCAACATCATTGTCGCGACGTCGATTCTTGAAGAGGGTTTAGATGTCCAAAGTTGCAATTTGGTTATTCGATTTGACCCATG--TCCCACAGTATGCAGTTTCATACAGTCCCGTGGTCGTGCTAGAATGCATAATTCAGATTACTTATTAATGGTTAAGAGCGGGGATTCGGATACACATTCAAGACTAGAGAAATACCTTGCAAGTGTGGATGTTATGAGGAAGGA…	Ll_transcript_479066	125819	3prime_partial											0	0.9	1.2	0.2	0.6	0	0.3	0.2
75	NM_001202869.2_[gene=DCL2]	TRINITY_DN52710_c1_g2_i10	71.503	572	156	4	1175	1744	104	670	1.93e-74	286	TTTTTGTTGAAAGGATCATTACAGCAGTTGTTCTTGAGACACTTTTGAATGCCTTGCTTCCGAAATACAATAGTTGGAAGACTAAGTTCATAGCTGGACACAATTCTTGGTTGAAAAATCAAACAAGGAAGACACAAAATGAAATCGTGGAAGAATTTCGTGATGGATTGGTCAACATCATTGTTGCAACATCGATTCTTGAAGAGGGTTTAGATGTCCAGAGTTGCAATTTGGTTATTAGATTTGACCCATG--TCCCACAGTATGCAGTTTCATACAGTCCCGAGGTCGTGCCAGAATGCAAAATTCAGATTACTTATTAATGGTTAAGAGTGGGGATTCAGTGACACATTCAAGACTCGAGAATTACCTTGCATGCGGAGATATCATGAGGAAGGA…	Ll_transcript_479077	125811	3prime_partial											0.2	0	0.6	0.2	0.6	0	0	0.6
76	NM_001202869.2_[gene=DCL2]	TRINITY_DN52710_c1_g2_i16	71.728	573	153	6	1175	1744	693	1259	6.74e-74	284	TTTTTGTTGAGAGGGTCATTAGTGCAGTTGTTCTTGAGATTCTTTTGAATGCCTTGCTTCCAAAATATAATAGCTGGAAGGCTAAATTCATAGCAGGACACAATTCTGGATTGAAAAATCAAACAAGGAAAAAGCAAAATCAAATTGTCGAAGAATTTCGTGATGGACTGGTCAACATCATTGTCGCGACGTCGATTCTTGAAGAGGGTTTAGATGTCCAAAGTTGCAATTTGGTTATTCGATTTGACCCATG--TCCCACAGTATGCAGTTTCATACAGTCCCGAGGTCGTGCCAGAATGCAAAATTCAGATTACGTATTAATGGTTAAGAGTGGGGATTCAGTT-ACGCATTCAAGACTAGAGAAATACCTTGCGAGTGGGGATATCATGAGGAAGG…	Ll_transcript_479089	125817	3prime_partial											0	0	0	0	0	0	0.3	0.3
77	NM_001202869.2_[gene=DCL2]	TRINITY_DN52710_c1_g2_i16	70.552	163	45	2	504	663	28	190	7.71e-10	71.6	GGAGTTTTATCATGACCAACTACAATCTGGTACCTCTGATCTACCTCGGATTTTCGGGATGACTGCGTCTCCAATTAAGTCAAAAGTTGGAAATTCTGAATGGACCTTGGCAGAAAATATTCGCAAACTAATGACTCTAATGAATTCAAAGGTATATACTTGT	Ll_transcript_479089	125817	3prime_partial											0	0	0	0	0	0	0.3	0.3
78	NM_001202869.2_[gene=DCL2]	FTRINITY_DN59142_c2_g1_i16	78.662	314	65	2	1175	1487	865	1177	9.37e-66	257	TTTTTGTTGAGAGGGTCATTAGTGCAGTTGTTCTTGAGATTCTTTTGAATGCCTTGCTTCCAAAATATAATAGCTGGAAGGCTAAATTCATAGCAGGACACAATTCTGGATTGAAAAATCAAACTAGGAATAAGCAAAATGAAATTGTAGAAGAGTTTCGTGATGGATTGGTCAACATTATTGTTGCAACATCGATTCTTGAAGAGGGTTTAGATGTCCAAAGTTGCAATTTGGTTATTAGATTTGACCC-GTGTCCCACAGTATGCAGTTTCATACAGTCCCGAGGTCGTGCCAGAATGCAAAATTCAGATTA	Ll_transcript_256746	260774	3prime_partial	0.1	0	0	0.1	0	0.1	0	0	0	0
79	NM_001202869.2_[gene=DCL2]	FTRINITY_DN59142_c2_g1_i16	74.667	300	71	4	368	663	64	362	4.86e-44	185	AGGTTCTGGTTATGACCCCCGCAATATTGCTT-AGGAGCTTGAGGCATAGCTTTCTCAAATTGAACATGATAAAGGTTCTAATAATGGACGAATGCCATCATGCTAGGGGAAGAGATCCTTACGCTTGCATCATGAGGGAGTTTTATCATGACCAACTACAATCTGGTACCTCTGATCTACCTCGGATTTTCGGGATGACTGCGTCTCCAATTAAGTCAAAAGTTGGAAATTCTGAATGGACCTTGGCAGAAAATATTCGCAAACTAATGACTCTAATGAATTCAAAGGTATATACTTGT	Ll_transcript_256746	260774	3prime_partial	0.1	0	0	0.1	0	0.1	0	0	0	0
80	NM_001202869.2_[gene=DCL2]	TRINITY_DN52710_c1_g1_i1	65.963	1231	375	27	2635	3837	439	1653	1.39e-63	250	TACTATGAAGAAAAGCATGGCACTCGATTGCATTTCGAATACCAACAGCTGCTTCATGCAAGGCGCATTTTTGTCGTTA-AGAATTAC--TCTCATGGACGCAGACAAGAGAAGGATAGAGAAGCAGGAAATA-AATTTGTTGAACTACCTCCTGAGTTGTGTTGCATAATCATGTCACCGATATCGATTAGTACGATTTATTCCTTCTCGTTTGCTCCATCAATCATGCATCACCTTGAGTCACTGTTTGGAGCTTACAACTTAAAAAGTACGTATCTGAAACAGTGCATCCAAGATGAAATTCAA--ATTGCCAAGGTATTAGAAGCAATCACTACAAAAAGATGCAAAGATCCCTTTAATTATGAGTCTCTAGAGACTCTTGGAGATTCTTTTCTA…	Ll_transcript_479064	125802	5prime_partial											0	0.2	0.4	0.3	0.2	0.2	0	0
81	NM_001202869.2_[gene=DCL2]	FTRINITY_DN54004_c5_g2_i1	71.698	477	127	5	3523	3995	3	475	8.78e-60	237	TACATGCTGCCTGAAATTCCTAGTTGTTATCAGCGACTAGAATTTCTCGGAGACTCAATACTGGATTATCTCATTACTATGCATTTATATGAGAAATATCCGGGCTTGTCACCAGGGCAACTAACTGACATGAGATCAGCTTCTGTAAATAATGATTGTTATG-CATGGTCTGCCATTAAGGCCGGGTTGCATAAACACGTACTCCATGCTTCACAGGAGCTCCACAAACACATCTTCAGCACTCTTAATACCTTCGAAAAGTTGGCTTCAT--CAA-CAACTTTTGGATGGGAATCAGAGACATCACTTCCCAAGGTACTTGGAGACATTATAGAGTCTCTAGCTGGAGCAATTCTAGTTGATTCAGGATACAATAAGGAGGTTGTGTGGCAAAGCAT…	Ll_transcript_140993	175059	5prime_partial	1.2	4.9	3	1.7	2.1	2.8	3.9	1.9	2.1	2.6
82	NM_001202869.2_[gene=DCL2]	TRINITY_DN52710_c1_g1_i4	73.611	360	85	5	3553	3907	1198	1552	4.26e-51	208	CAGCGACTGGAGTTTCTCGGAGACTCGATATTGGATTATCTTATTACCATGCATTTATATGAGAAATATCCTGGCTTGTCGCCGGGGCAATTAACTGATATGAGATCTGCTTCTGTAAACAATGATTGTTATG-CATGGTCTGCCATTAAGGCCGGCTTGCACAAACACATACTCCATGCCTCACAGGAATTGCACAAGCACATCTTCAACACGCTTAATACCATTCAAAAGTTGGCTTCATTTACA----ACTTTTGGATGGGAGTCCGAGGCATCGTTTCCCAAGGTACTTGGCGACATTATAGAGTCTCTAGCTGGAGCAATTCTTGTTGATTCAGGATACGACAAGGATGTTGTGT	Ll_transcript_479078	125805	complete											0	0	0	0	0.1	0.3	0.1	0
83	NM_001202869.2_[gene=DCL2]	TRINITY_DN52710_c1_g1_i4	65.223	808	259	12	2765	3555	122	924	2.36e-35	156	AATTTGTTGAACTACCTCCTGAGTTGTGTTGCATAATCATGTCACCGATATCGATTAGTACGATTTATTCCTTCTCGTTTGCTCCATCAATCATGCATCACCTTGAGTCACTGTTTGGAGCTTACAACTTAAAAAGTACGTATCTGAAACAGTGCATCCAAGATGAAATTCAA--ATTGCCAAGGTATTAGAAGCAATCACTACAAAAAGATGCAAAGATCCCTTTAATTATGAGTCTCTAGAGACTCTTGGAGATTCTTTTCTAAAATACGCCGCCAGTAAGGAGCTGTTTAAATCCTACCAAAATCTTCACGAAGGTCTACTTAGCGTGAAGAG-GACGAAGATAATTTCTAATGCTGCCCTCTGCAAGTTTGGATG-CAATAGCGGACTTCCGGGC…	Ll_transcript_479078	125805	complete											0	0	0	0	0.1	0.3	0.1	0
84	NM_001202869.2_[gene=DCL2]	TRINITY_DN52710_c1_g1_i2	73.611	360	85	5	3553	3907	1645	1999	4.26e-51	208	CAGCGACTGGAGTTTCTCGGAGACTCGATATTGGATTATCTTATTACCATGCATTTATATGAGAAATATCCTGGCTTGTCGCCGGGGCAATTAACTGATATGAGATCTGCTTCTGTAAACAATGATTGTTATG-CATGGTCTGCCATTAAGGCCGGCTTGCACAAACACATACTCCATGCCTCACAGGAATTGCACAAGCACATCTTCAACACGCTTAATACCATTCAAAAGTTGGCTTCATTTACA----ACTTTTGGATGGGAGTCCGAGGCATCGTTTCCCAAGGTACTTGGCGACATTATAGAGTCTCTAGCTGGAGCAATTCTTGTTGATTCAGGATACGACAAGGATGTTGTGT	Ll_transcript_479070	125803	5prime_partial											0	0.3	0.5	0.1	0	0	0	0
85	NM_001202869.2_[gene=DCL2]	TRINITY_DN52710_c1_g1_i2	65.18	942	298	19	2635	3555	439	1371	5.54e-37	161	TACTATGAAGAAAAGCATGGCACTCGATTGCATTTCGAATACCAACAGCTGCTTCATGCAAGGCGCATTTTTGTCGTTA-AGAATTAC--TCTCATGGACGCAGACAAGAGAAGGATAGAGAAGCAGGAAATA-AATTTGTTGAACTACCTCCTGAGTTGTGTTGCATAATCATGTCACCGATATCGATTAGTACGATTTATTCCTTCTCGTTTGCTCCATCAATCATGCATCACCTTGAGTCACTGTTTGGAGCTTACAACTTAAAAAGTACGTATCTGAAACAGTGCATCCAAGATGAAATTCAA--ATTGCCAAGGTATTAGAAGCAATCACTACAAAAAGATGCAAAGATCCCTTTAATTATGAGTCTCTAGAGACTCTTGGAGATTCTTTTCTA…	Ll_transcript_479070	125803	5prime_partial											0	0.3	0.5	0.1	0	0	0	0
86	NM_001202869.2_[gene=DCL2]	FTRINITY_DN54004_c5_g7_i1	72.271	339	86	4	3565	3899	3	337	7.21e-42	178	TTTCTCGGAGACTCGATATTGGATTATCTCATTACCATGCATTTATATGAGAAATATCCAGGCTTGTCACCGGGGCAATTAACTGACATGAGATCAGCTTCTGTAAATAATGATTGTTATG-CATGGTCTGCCATTAAGGCTGGGTTGCACAAACACATACTCCATGCGTCGCAGGAATTACAGAAGCACATTTTCAACACACTTAATACCTTCGGAAAGTTGGCTTCATCG---ACGACTTTTGGATGGGAATGCGAGACATCGTTTCCCAAGGTACTTGGAGACATTATAGAGTCTCTAGCTGGAGCAATTCTTGTAGATTCGGGATACAATAAGGA	Ll_transcript_141008	175066	internal	1	3.6	2.3	3.1	4.7	6.3	3	3.9	6	5
87	NM_001202869.2_[gene=DCL2]	FTRINITY_DN50964_c0_g1_i1	71.85	373	94	8	365	731	124	491	8.79e-41	174	ATGATGTTCTGGTTATGACTCCCACAATATTGCT-GAGGAGCTTGAGGCATAACTTTAACAAACTGAACATGATAAAGGTTCTAATAATGGACGAATGTCATCATGCTAAGGGTAGAG-ACCCTTATGCTTGCATCATGAGAGAGTTCTATCATGACCAATTAAAATCTGGCGTCTCTGATCTACCTCGGATTTTTGGGATGACTGCATCTCCAATTAAGTCAAAAGTCGGAAATTCTGAATGGATCTTGGCAGAAAATATTCGCAAACTAATGACTCTAATGCACTCAAAGGTATATACTTGTGCAAGTGAAGCTG---TCACAGAGTTCATTCCTATATCAACCCCAAAATTCAAGTTTTACACAGAACAT	Ll_transcript_116928	141696	3prime_partial	0	0.2	0.3	0.4	0.4	0.6	0.7	0.8	0.4	0
88	NM_001202869.2_[gene=DCL2]	FTRINITY_DN50988_c1_g1_i1	78.241	216	45	2	1235	1449	1	215	1.07e-39	170	CAAAATATAATAGCTGGAAGGCTAAATTCATAGCAGGACACAATTCTGGATTGAAAAATCAAACAAGGAAAAAGCAAAATCAAATTGTCGAAGAATTTCGTGATGGACTGGTCAACATCATTGTCGCGACGTCGATTCTTGAAGAGGGTTTAGATGTCCAAAGTTGCAATTTGGTTATTAGATTTGACCC-GTGTCCCACAGTATGCAGTTTCATA	Ll_transcript_116977	non coding		0	1.5	0	0.7	0	0	0	0	0.6	0
89	NM_001202869.2_[gene=DCL2]	FTRINITY_DN50988_c0_g2_i1	77.66	188	38	4	1369	1554	212	27	2.21e-29	136	ATTCTTGAAGAGGGTTTAGATGTCCAGAGTTGCAATTTGGTTATTAGATTTGACCC-GTGTCCCACAGTATGCAGTTTCATACAGTCCCGAGGTCGTGCCAGAATGCAAAATTCAGATTACGTATTAATGGTTAAGAGTGGGGATTCAGTT-ACGCATTCAAGACTAGAGAAATACCTTGCGAGTGGG	Ll_transcript_116975	non coding		0	0	1.4	0	0	0	0	3	0	0.6
90	NM_001202869.2_[gene=DCL2]	FTRINITY_DN59142_c2_g1_i11	81.159	138	22	4	368	503	64	199	5.93e-24	118	AGGTTCTGGTTATGACCCCCGCAATATTGCTT-AGGAGCTTGAGGCATAGCTTTCTCAAACTTAACATGATAAAGGTTCTAATAATGGACGAATGCCATCATGCTAGGGGTAGAG-ACCCTTATGCTTGTATCATGAG	Ll_transcript_256740	non coding		0	0	0	0.1	0.2	0.1	0	0	0	0
91	NM_001202869.2_[gene=DCL2]	FTRINITY_DN54004_c7_g1_i1	80	120	24	0	3553	3672	120	1	3.07e-21	109	CAGCGACTGGAGTTTCTCGGAGACTCGATATTGGATTATCTTATTACCATGCATTTATATGAGAAATATCCTGGCTTGTCGCCGGGGCAATTAACTGATATGAGATCTGCTTCTGTAAAC	Ll_transcript_141015	non coding		1.5	0	0	0	0	0	0	0	0	0
92	NM_001202869.2_[gene=DCL2]	FTRINITY_DN54004_c7_g1_i1	87.879	66	8	0	3490	3555	459	394	1.22e-13	84.2	TCTCTTTTAGTTGAAGCTCTGACTCATGGTTCTTACATGCTTCCTGAAATTCCTAGTTGCTATCAG	Ll_transcript_141015	non coding		1.5	0	0	0	0	0	0	0	0	0
93	NM_001202869.2_[gene=DCL2]	FTRINITY_DN50988_c0_g1_i1	78.169	142	27	3	1406	1545	3	142	1.07e-20	107	TGGTTATTCGATTTGACCCATG--TCCCACAGTATGCAGTTTCATACAGTCCCGTGGTCGTGCTAGAATGCATAATTCAGATTACTTATTAATGGTTAAGAGCGGGGATTCGGATACACATTCAAGACTAGAGAAATACCTT	Ll_transcript_116974	non coding		0	0.3	1.1	0	0	0	0.6	0.9	0.3	0.3
94	NM_001202869.2_[gene=DCL2]	TRINITY_DN44554_c1_g1_i1	67.832	286	80	2	1639	1924	1	274	1.31e-19	104	GTTGAAAGCACTGGAGCCATTGTTAATCTTAGCTCTAGCATTACTTTGATATACTTGTATTGCTCATGGCTCCCTTCAGATGGGTACTTCAAACCATCTCCAAGATGGG------ACAAAGA------GAATGGAACACTGTATCTTCCAAAGAGCTGTCCTCTGCAGCCGATTCAAGTAGAAGGTGAAAAGAAATTGTTAAAGAATATCGCATGCCTTGAAGCATGCAAACAGCTTCATAAGATTGGAGCTTTGACTGATAATCTTGTTCCCGATATTGTCGTGG	Ll_transcript_432750	10470	internal											0.2	1.4	4.7	0.7	0.4	1.3	2.2	1.2
95	NM_001202869.2_[gene=DCL2]	FTRINITY_DN50988_c0_g1_i2	80.734	109	17	3	1406	1512	3	109	2.36e-16	93.3	TGGTTATTCGATTTGACCCATG--TCCCACAGTATGCAGTTTCATACAGTCCCGAGGTCGTGCCAGAATGCAAAATTCAGATTACTTATTAATGGTTAAGAGTGGGGAT	Ll_transcript_116976	non coding		0.6	2.3	1.4	0.6	2.6	0	0.3	0.9	0.5	0.8
96	NM_001202869.2_[gene=DCL2]	TRINITY_DN52710_c0_g1_i1	67.46	252	64	2	2769	3005	35	283	2.36e-16	93.3	TGTTGAACTACCTCCTGAATTGTGCTGTATAATCATGTCACCAATATCAATTAGTACGCTTTATTCCTTCTCATTTGTTCCATCAATCATGCATCGACTTGAGTCATTGCTTGGAGCCTACAACCTGAAGACGACGTTTTTGTACAATTGCATGCAAAATG---AGATTCAGACAGTCAAGGTCTTGGAAGCAATTACGACTAAAAGATGCAAAGAACCTTTTCATTACGAGTCTCTAGAGACTCTTGGAGA	Ll_transcript_479062	non coding												0	8.5	7	1.6	5.6	1.6	3.1	0.3
97	NM_001202869.2_[gene=DCL2]	TRINITY_DN52710_c0_g1_i2	66.429	280	74	4	2738	3001	52	327	4.27e-13	82.4	AGGAGAAGGATAGAGAAGCAAGGAAGA-ACTTTGTTGAACTCCCTCCTGAGTTGTGCTGTATAATCATGTCACCAATATCAATTAGTACGCTTTATTCCTTCTCATTTGTTCCATCAATCATGCATCGACTTGAGTCATTGTTTGGAGCCTACAACTTAAAAAAGACTTATTTGGACCATTGCATGCAAAATG---AGATTCAAACAGTCAAGGTCTTGGAAGCAATTACTACAAAAAGATGCAACGAGCCTTTTCATTATGAGTCTCTAGAGACTCTTG	Ll_transcript_479063	125801	internal											0	3.8	4.1	6.4	3.5	3.3	1.8	2.1
Complete sequence
No.	Accession number/ sequence
1	>FTRINITY_DN59142_c2_g1_i17_from_LuluDB
	CAACTTTTCTACCAACAATCCACAACTCTTAACTATATGAATATTGAAAAATAAGCCAAGAAAGCATGGAAGAAATGACAATGGCAATAGATAACTGTAGCCAGCAGAAGCAGCTTTCTCATCATGCTCTTCCATTTGCAAGAAGCTATCAGGTTGAAGCATTGGAGAAAGCTATGAAGGAAAACACCATTGTGTTCTTAGAGACTGGTGCAGGCAAGACTTTGATAGCCATAATGCTTCTCCGAAGCTATGCTTATCTTCTGCGAAAGCCTTCGCCTTACATTGCAGTTTTCTTGGTTCCGAAAGTTGTGTTGGTATCTCAACAAGCTGAAGCGGTGAAAGTGCTCACTGATTTAAAAGTGGGAATGTATTGGGGAGAAATGGGAGTTGATTACTGGG…
2	>TRINITY_DN52710_c1_g2_i1_from_LuluDB
	TGGCATTGTGGCTGTACAACTTTTCTACCAACAATCCACAACTCTTAACTATATGAATATTGAAAAATAAGCCAAGAAAGCATGGAAGAAATGACAATGGCAATAGATAACTGTAGCCAGCAGAAGCAGCTTTCTCATCATGCTCTTCCATTTGCAAGAAGCTATCAGGTTGAAGCATTGGAGAAAGCTATGAAGGAAAACACCATTGTGTTCTTAGAGACTGGTGCAGGCAAGACTTTGATAGCCATAATGCTTCTCCGAAGCTATGCTTATCTTCTGCGAAAGCCTTCGCCTTACATTGCAGTTTTCTTGGTTCCGAAAGTTGTGTTGGTATCTCAACAAGCTGAAGCGGTGAAAGTGCTCACTGATTTAAAAGTGGGAATGTATTGGGGAGAAATG…
3	>TRINITY_DN52710_c1_g2_i6_from_LuluDB
	GGCGCTTAAGTAGAAAGGTAGTGAGTGAGTGAGTCGTCCTTTGTGAGAGGCTCTTTAACCGACCAAGAAGCGTGCATGATCTTTCACTTTCCCTTTCTCTCTCTATTCTCTATTCTCTATTCTCTATTCTCTATTCTCTATTCTCTATTCTCTTTCTTTTTCACCATGGGAGAAGTGACAATGGAAATAGATACCACTGACAATCACCCGCACGACCAACTTTCTTCTCATACTCTTCCATTTGCAAGAAGCTATCAACTTGAAGCATTGGAGAAAGCGATGAAGGAAAACACTATAGTGTTCTTGGAGACTGGTTCTGGAAAAACTTTGATAGCTATCATGCTTCTTCGCAGCTATGCTTATCTTCTGCGAAACCCTTCTCCTTACATTGCCGTGTTC…
4	>TRINITY_DN52710_c1_g1_i3_from_LuluDB
	ATAACTATTGACTAGAGTTTAGTTAACTGTTATATTTAATGTTATTTGTCTTCAAGACTACTAGCAGGAAATCCAATCTGAATCCTAACTTTATGTTGGTCATTTTCAGAAGCAGGAAATAAATTTGTTGAACTACCTCCTGAGTTGTGTTGCATAATCATGTCACCGATATCGATTAGTACGATTTATTCCTTCTCGTTTGCTCCATCAATCATGCATCACCTTGAGTCACTGTTTGGAGCTTACAACTTAAAAAGTACGTATCTGAAACAGTGCATCCAAGATGAAATTCAAATTGCCAAGGTATTAGAAGCAATCACTACAAAAAGATGCAAAGATCCCTTTAATTATGAGTCTCTAGAGACTCTTGGAGATTCTTTTCTCAAATATGCTGCAAGT…
5	>TRINITY_DN52710_c1_g1_i4_from_LuluDB
	ATAACTATTGACTAGAGTTTAGTTAACTGTTATATTTAATGTTATTTGTCTTCAAGACTACTAGCAGGAAATCCAATCTGAATCCTAACTTTATGTTGGTCATTTTCAGAAGCAGGAAATAAATTTGTTGAACTACCTCCTGAGTTGTGTTGCATAATCATGTCACCGATATCGATTAGTACGATTTATTCCTTCTCGTTTGCTCCATCAATCATGCATCACCTTGAGTCACTGTTTGGAGCTTACAACTTAAAAAGTACGTATCTGAAACAGTGCATCCAAGATGAAATTCAAATTGCCAAGGTATTAGAAGCAATCACTACAAAAAGATGCAAAGATCCCTTTAATTATGAGTCTCTAGAGACTCTTGGAGATTCTTTTCTAAAATACGCCGCCAGT…
Complete CDS
No.	Accession number/ sequence
1	>Protein_coding_transcript260775_CDS_from_LuluDB
	ATGGAAGAAATGACAATGGCAATAGATAACTGTAGCCAGCAGAAGCAGCTTTCTCATCATGCTCTTCCATTTGCAAGAAGCTATCAGGTTGAAGCATTGGAGAAAGCTATGAAGGAAAACACCATTGTGTTCTTAGAGACTGGTGCAGGCAAGACTTTGATAGCCATAATGCTTCTCCGAAGCTATGCTTATCTTCTGCGAAAGCCTTCGCCTTACATTGCAGTTTTCTTGGTTCCGAAAGTTGTGTTGGTATCTCAACAAGCTGAAGCGGTGAAAGTGCTCACTGATTTAAAAGTGGGAATGTATTGGGGAGAAATGGGAGTTGATTACTGGGATGCTTCCACCTGGAACAAAGAATTTGAGAAACATGAGGTTCTGGTTATGACCCCCGCAATATTG…
2	>Protein_coding_transcript125810_CDS_from_LuluDB
	ATGGAAGAAATGACAATGGCAATAGATAACTGTAGCCAGCAGAAGCAGCTTTCTCATCATGCTCTTCCATTTGCAAGAAGCTATCAGGTTGAAGCATTGGAGAAAGCTATGAAGGAAAACACCATTGTGTTCTTAGAGACTGGTGCAGGCAAGACTTTGATAGCCATAATGCTTCTCCGAAGCTATGCTTATCTTCTGCGAAAGCCTTCGCCTTACATTGCAGTTTTCTTGGTTCCGAAAGTTGTGTTGGTATCTCAACAAGCTGAAGCGGTGAAAGTGCTCACTGATTTAAAAGTGGGAATGTATTGGGGAGAAATGGGAGTTGATTACTGGGATGCTTCCACCTGGAACAAAGAATTTGAGAAACATGAGGTTCTGGTTATGACCCCCGCAATATTG…
3	>Protein_coding_transcript125822_CDS_from_LuluDB
	ATGATCTTTCACTTTCCCTTTCTCTCTCTATTCTCTATTCTCTATTCTCTATTCTCTATTCTCTATTCTCTATTCTCTTTCTTTTTCACCATGGGAGAAGTGACAATGGAAATAGATACCACTGACAATCACCCGCACGACCAACTTTCTTCTCATACTCTTCCATTTGCAAGAAGCTATCAACTTGAAGCATTGGAGAAAGCGATGAAGGAAAACACTATAGTGTTCTTGGAGACTGGTTCTGGAAAAACTTTGATAGCTATCATGCTTCTTCGCAGCTATGCTTATCTTCTGCGAAACCCTTCTCCTTACATTGCCGTGTTCTTGGTTCCCAAAGTTGTATTGGTTTCTCAACAAGCTGAAGCTGTGAAAGCACTCACTGATCTAAAAGTGGGTATG…
4	>Protein_coding_transcript125804_CDS_from_LuluDB
	ATGTCACCGATATCGATTAGTACGATTTATTCCTTCTCGTTTGCTCCATCAATCATGCATCACCTTGAGTCACTGTTTGGAGCTTACAACTTAAAAAGTACGTATCTGAAACAGTGCATCCAAGATGAAATTCAAATTGCCAAGGTATTAGAAGCAATCACTACAAAAAGATGCAAAGATCCCTTTAATTATGAGTCTCTAGAGACTCTTGGAGATTCTTTTCTCAAATATGCTGCAAGTAAGGAGCTGTTTAAGTCGTACCAAAATATTCACGAAGGTCTCCTTAGCGTAAAGAGGACAAAGATAATTTCTAATGCCGCCCTCGCTAAGTTTGGGTGCAATTGTGGACTTCCGGGTTTCATTCGAAATGCACCTTTTGATCCCCATACCTGGCTTATT…
5	>Protein_coding_transcript125805_CDS_from_LuluDB
	ATGTCACCGATATCGATTAGTACGATTTATTCCTTCTCGTTTGCTCCATCAATCATGCATCACCTTGAGTCACTGTTTGGAGCTTACAACTTAAAAAGTACGTATCTGAAACAGTGCATCCAAGATGAAATTCAAATTGCCAAGGTATTAGAAGCAATCACTACAAAAAGATGCAAAGATCCCTTTAATTATGAGTCTCTAGAGACTCTTGGAGATTCTTTTCTAAAATACGCCGCCAGTAAGGAGCTGTTTAAATCCTACCAAAATCTTCACGAAGGTCTACTTAGCGTGAAGAGGACGAAGATAATTTCTAATGCTGCCCTCTGCAAGTTTGGATGCAATAGCGGACTTCCGGGCTTCATACGAAATGCGCCTTTTGATCCCCATACCTGGCTTATT…
Amino acid Sequence
No.	Accession number/ sequence
1	>Protein_coding_transcript260775_peptide_from_LuluDB
	MEEMTMAIDNCSQQKQLSHHALPFARSYQVEALEKAMKENTIVFLETGAGKTLIAIMLLRSYAYLLRKPSPYIAVFLVPKVVLVSQQAEAVKVLTDLKVGMYWGEMGVDYWDASTWNKEFEKHEVLVMTPAILLRSLRHSFLKLNMIKVLIMDECHHARGRDPYACIMREFYHDQLKSGVSDLPRIFGMTASPIKTNVGNSEWTLAESIHKLMTLMHSKVYTCASEAITEFIPISTPKFKFYTEHVIPYVIFQELAGKLKMLKLQYELAVGNSDFTQSAAESAHKRIEKIFDSLMFCLDELGVWLALKAAESLSTDEYESFSCGNSGDGLVKSFSLATVHHLTTYLPSGPQWSIGDNIKSDEDMGLLTSKVCCLVDSLVEYRDLNNMRCIVFVERIITA…
2	>Protein_coding_transcript125810_peptide_from_LuluDB
	MEEMTMAIDNCSQQKQLSHHALPFARSYQVEALEKAMKENTIVFLETGAGKTLIAIMLLRSYAYLLRKPSPYIAVFLVPKVVLVSQQAEAVKVLTDLKVGMYWGEMGVDYWDASTWNKEFEKHEVLVMTPAILLRSLRHSFLKLNMIKVLIMDECHHARGRDPYACIMREFYHDQLKSGVSDLPRIFGMTASPIKTNVGNSEWTLAESIHKLMTLMHSKVYTCASEAITEFIPISTPKFKFYREDEISYVLFQDLAVKIKMLKQQVCKVKELCNNSPGVKSSNK*
3	>Protein_coding_transcript125822_peptide_from_LuluDB
	MIFHFPFLSLFSILYSLFSILYSLFSFFFTMGEVTMEIDTTDNHPHDQLSSHTLPFARSYQLEALEKAMKENTIVFLETGSGKTLIAIMLLRSYAYLLRNPSPYIAVFLVPKVVLVSQQAEAVKALTDLKVGMYWGEMGVDYWDAATWKKETDEHEVLVMTPAILLRSLRHSFLKLNMIKVLIMDECHHAKGRDPYACIMREFYHDQLKSGVSDLPRIFGMTASPIKSKVGNSEWILAENIRKLMTLMHSKVYTCASEAVTEFIPISTPKFKFYTEHVIPYVIFQELAGKLKMLKLQYELAVGNSDFTQSAAESAHKRIEKIFDSLMFCLDELGVWLALKAAESLSTDEYESFSCGNSGDGLVKSFSLATVHHLTTYLPSGPQWSIGDNIKSDEDMGLL…
4	>Protein_coding_transcript125804_peptide_from_LuluDB
	MSPISISTIYSFSFAPSIMHHLESLFGAYNLKSTYLKQCIQDEIQIAKVLEAITTKRCKDPFNYESLETLGDSFLKYAASKELFKSYQNIHEGLLSVKRTKIISNAALAKFGCNCGLPGFIRNAPFDPHTWLIPGDKSESFKLKEELDSNRPKIYVTGKQKLKRKIIADVVEALIGAFLTSGGERAALLFMDWIGIKVNFDIIPYERHLSIQPEKLVNVNFLESLLKYSFRDRSLLVEALTHGSYMLPEIPSCYQRLEFLGDSILDYLITMHLYEKYPGLSPGQLTDMRSASVNNDCYAWSAIKAGLHKHILHASQELQKHIFNTLNTFGKLASSTTFGWECETSFPKVLGDIIESLAGAILVDSGYNKEAVWQSISPLLEPLITPETLKLHPVRELTE…
5	>Protein_coding_transcript125805_peptide_from_LuluDB
	MSPISISTIYSFSFAPSIMHHLESLFGAYNLKSTYLKQCIQDEIQIAKVLEAITTKRCKDPFNYESLETLGDSFLKYAASKELFKSYQNLHEGLLSVKRTKIISNAALCKFGCNSGLPGFIRNAPFDPHTWLIPGDKSESYKLKKELDSKGTTIYVSGKRKLKRKIIADVVEALIGAFLTSGGEKAALLFMDWVGIKVNFDIMPYERHLSIQPEKLLNVSFLESLLNYKFRDPSLLVEALTHGSYMLPEIPSCYQVLTVVMFIILKHSVISLSYRCL*

## Sheet: Table S5
Tab S5. Results of LuluDB search by built-in BLASTn using A. thaliana DCL3 CDS sequence as query.
																	Expression in flowers (RPM)										Expression in pods (RPM)
No.	query id	subject id	%identity	alignment length	mismatches	gap opens	query start	query end	subject start	subject end	evalue	bit score	subject sequence	transcript name	Protein coding name	ORF	FPAB	FPNAB	LF1	LF2	LF3	LF4	UF1	UF2	UF3	UF4	PAB	PNAB	PS1	PS2	PS3	PW1	PW2	PW3
1	NM_001161191.3_[gene=DCL3]	FTRINITY_DN51221_c0_g1_i8	64.608	1263	412	15	2872	4112	3235	4484	1.8e-56	226	TCAATGTACTTGCTACCATCACTGATGCATCATCTTCAATCGTTCATGTTATCCAGTCAGCTTAGAGAAGAGATAG---GTGGCCAAACTAACAATTTCAACATTCCTAGCGCTCTGATTCTAGAAGCACTTACAACTTTAAGATGTGCTGAAAAATGTTCAATGGAACGTCTTGAGTTACTTGGAGATTCTGTTCTAAAATATGCGGTGAGCTGTCACCTCTTTCTTAAATATCCTAAGAAACATGAAGGACAATTATCT-GGCATGCGATCACTGGCTGTCTGTAATTCAACCCTACATAAACGGGCAACAGATCACAAACTGCAGGAGTATATCCGAGACTCAGCATTTGAGCCACGCCGTTGGGTTGCTCCAGGACAGATATCTATACACCCCGT…	Ll_transcript_261900	142687	complete	1.09	0	0.97	0.49	0.64	0.29	0	0.35	0.39	0.36
2	NM_001161191.3_[gene=DCL3]	FTRINITY_DN51221_c0_g1_i8	67.2	500	145	9	1875	2360	2214	2708	2.05e-30	140	AAAAAGAAAGGAGTTACATGGCACAACCAG--CATTCGTGCGTTATGTGGTACATGGGGAGACAAACTTGATGACACGAAATTTCATGCCTATAAGTTTGATTTCACATGTAATATTGTCAGTGAAATTTACTCCGGGTTTGT-TCTTCTGGTTGAGTCAAAGCTTGATGATGATGTGGGAAATATGGAGGTAGATCTTTATTTAATCTCAAAGATGGTGAAGGCTTCTGTCTATTCACGTGGGCAAGTTGACCTGGATGCTGAACAGATGATGAATGCTAAATGCTTCCAAGAGTTTTTTTTCAATGGTTTGTTTGGGAGGTTGGTTCTTCGGTCTAAATCAGCAGCAAGGGGAGGAAGGGAG--TTTTTACTTCAAAAAGACACAAATACGTTATGG…	Ll_transcript_261900	142687	complete	1.09	0	0.97	0.49	0.64	0.29	0	0.35	0.39	0.36
3	NM_001161191.3_[gene=DCL3]	FTRINITY_DN51221_c0_g1_i7	64.608	1263	412	15	2872	4112	3235	4484	1.8e-56	226	TCAATGTACTTGCTACCATCACTGATGCATCATCTTCAATCGTTCATGTTATCCAGTCAGCTTAGAGAAGAGATAG---GTGGCCAAACTAACAATTTCAACATTCCTAGCGCTCTGATTCTAGAAGCACTTACAACTTTAAGATGTGCTGAAAAATGTTCAATGGAACGTCTTGAGTTACTTGGAGATTCTGTTCTAAAATATGCGGTGAGCTGTCACCTCTTTCTTAAATATCCTAAGAAACATGAAGGACAATTATCT-GGCATGCGATCACTGGCTGTCTGTAATTCAACCCTACATAAACGGGCAACAGATCACAAACTGCAGGAGTATATCCGAGACTCAGCATTTGAGCCACGCCGTTGGGTTGCTCCAGGACAGATATCTATACACCCCGT…	Ll_transcript_261899	142686	complete	2.12	2.69	2.53	2.29	2.72	2.42	1.85	2.07	2.04	1.71
4	NM_001161191.3_[gene=DCL3]	FTRINITY_DN51221_c0_g1_i7	67.2	500	145	9	1875	2360	2214	2708	2.05e-30	140	AAAAAGAAAGGAGTTACATGGCACAACCAG--CATTCGTGCGTTATGTGGTACATGGGGAGACAAACTTGATGACACGAAATTTCATGCCTATAAGTTTGATTTCACATGTAATATTGTCAGTGAAATTTACTCCGGGTTTGT-TCTTCTGGTTGAGTCAAAGCTTGATGATGATGTGGGAAATATGGAGGTAGATCTTTATTTAATCTCAAAGATGGTGAAGGCTTCTGTCTATTCACGTGGGCAAGTTGACCTGGATGCTGAACAGATGATGAATGCTAAATGCTTCCAAGAGTTTTTTTTCAATGGTTTGTTTGGGAGGTTGGTTCTTCGGTCTAAATCAGCAGCAAGGGGAGGAAGGGAG--TTTTTACTTCAAAAAGACACAAATACGTTATGG…	Ll_transcript_261899	142686	complete	2.12	2.69	2.53	2.29	2.72	2.42	1.85	2.07	2.04	1.71
5	NM_001161191.3_[gene=DCL3]	FTRINITY_DN51221_c0_g1_i4	64.608	1263	412	15	2872	4112	3332	4581	1.8e-56	226	TCAATGTACTTGCTACCATCACTGATGCATCATCTTCAATCGTTCATGTTATCCAGTCAGCTTAGAGAAGAGATAG---GTGGCCAAACTAACAATTTCAACATTCCTAGCGCTCTGATTCTAGAAGCACTTACAACTTTAAGATGTGCTGAAAAATGTTCAATGGAACGTCTTGAGTTACTTGGAGATTCTGTTCTAAAATATGCGGTGAGCTGTCACCTCTTTCTTAAATATCCTAAGAAACATGAAGGACAATTATCT-GGCATGCGATCACTGGCTGTCTGTAATTCAACCCTACATAAACGGGCAACAGATCACAAACTGCAGGAGTATATCCGAGACTCAGCATTTGAGCCACGCCGTTGGGTTGCTCCAGGACAGATATCTATACACCCCGT…	Ll_transcript_261896	142683	complete	0	0	0.11	0.07	0.06	0	0	0.06	0.1	0
6	NM_001161191.3_[gene=DCL3]	FTRINITY_DN51221_c0_g1_i4	67.2	500	145	9	1875	2360	2311	2805	2.05e-30	140	AAAAAGAAAGGAGTTACATGGCACAACCAG--CATTCGTGCGTTATGTGGTACATGGGGAGACAAACTTGATGACACGAAATTTCATGCCTATAAGTTTGATTTCACATGTAATATTGTCAGTGAAATTTACTCCGGGTTTGT-TCTTCTGGTTGAGTCAAAGCTTGATGATGATGTGGGAAATATGGAGGTAGATCTTTATTTAATCTCAAAGATGGTGAAGGCTTCTGTCTATTCACGTGGGCAAGTTGACCTGGATGCTGAACAGATGATGAATGCTAAATGCTTCCAAGAGTTTTTTTTCAATGGTTTGTTTGGGAGGTTGGTTCTTCGGTCTAAATCAGCAGCAAGGGGAGGAAGGGAG--TTTTTACTTCAAAAAGACACAAATACGTTATGG…	Ll_transcript_261896	142683	complete	0	0	0.11	0.07	0.06	0	0	0.06	0.1	0
7	NM_001161191.3_[gene=DCL3]	FTRINITY_DN51221_c0_g1_i3	64.608	1263	412	15	2872	4112	3332	4581	1.8e-56	226	TCAATGTACTTGCTACCATCACTGATGCATCATCTTCAATCGTTCATGTTATCCAGTCAGCTTAGAGAAGAGATAG---GTGGCCAAACTAACAATTTCAACATTCCTAGCGCTCTGATTCTAGAAGCACTTACAACTTTAAGATGTGCTGAAAAATGTTCAATGGAACGTCTTGAGTTACTTGGAGATTCTGTTCTAAAATATGCGGTGAGCTGTCACCTCTTTCTTAAATATCCTAAGAAACATGAAGGACAATTATCT-GGCATGCGATCACTGGCTGTCTGTAATTCAACCCTACATAAACGGGCAACAGATCACAAACTGCAGGAGTATATCCGAGACTCAGCATTTGAGCCACGCCGTTGGGTTGCTCCAGGACAGATATCTATACACCCCGT…	Ll_transcript_261895	142682	complete	0	0.4	0.18	0.27	0.23	0	0.49	0.29	0.38	0
8	NM_001161191.3_[gene=DCL3]	FTRINITY_DN51221_c0_g1_i3	67.2	500	145	9	1875	2360	2311	2805	2.05e-30	140	AAAAAGAAAGGAGTTACATGGCACAACCAG--CATTCGTGCGTTATGTGGTACATGGGGAGACAAACTTGATGACACGAAATTTCATGCCTATAAGTTTGATTTCACATGTAATATTGTCAGTGAAATTTACTCCGGGTTTGT-TCTTCTGGTTGAGTCAAAGCTTGATGATGATGTGGGAAATATGGAGGTAGATCTTTATTTAATCTCAAAGATGGTGAAGGCTTCTGTCTATTCACGTGGGCAAGTTGACCTGGATGCTGAACAGATGATGAATGCTAAATGCTTCCAAGAGTTTTTTTTCAATGGTTTGTTTGGGAGGTTGGTTCTTCGGTCTAAATCAGCAGCAAGGGGAGGAAGGGAG--TTTTTACTTCAAAAAGACACAAATACGTTATGG…	Ll_transcript_261895	142682	complete	0	0.4	0.18	0.27	0.23	0	0.49	0.29	0.38	0
9	NM_001161191.3_[gene=DCL3]	FTRINITY_DN51221_c0_g1_i2	64.608	1263	412	15	2872	4112	3315	4564	1.8e-56	226	TCAATGTACTTGCTACCATCACTGATGCATCATCTTCAATCGTTCATGTTATCCAGTCAGCTTAGAGAAGAGATAG---GTGGCCAAACTAACAATTTCAACATTCCTAGCGCTCTGATTCTAGAAGCACTTACAACTTTAAGATGTGCTGAAAAATGTTCAATGGAACGTCTTGAGTTACTTGGAGATTCTGTTCTAAAATATGCGGTGAGCTGTCACCTCTTTCTTAAATATCCTAAGAAACATGAAGGACAATTATCT-GGCATGCGATCACTGGCTGTCTGTAATTCAACCCTACATAAACGGGCAACAGATCACAAACTGCAGGAGTATATCCGAGACTCAGCATTTGAGCCACGCCGTTGGGTTGCTCCAGGACAGATATCTATACACCCCGT…	Ll_transcript_261894	142681	complete	0.17	0.39	0	0	0	0	0.33	0.21	0	0
10	NM_001161191.3_[gene=DCL3]	FTRINITY_DN51221_c0_g1_i2	67.2	500	145	9	1875	2360	2294	2788	2.05e-30	140	AAAAAGAAAGGAGTTACATGGCACAACCAG--CATTCGTGCGTTATGTGGTACATGGGGAGACAAACTTGATGACACGAAATTTCATGCCTATAAGTTTGATTTCACATGTAATATTGTCAGTGAAATTTACTCCGGGTTTGT-TCTTCTGGTTGAGTCAAAGCTTGATGATGATGTGGGAAATATGGAGGTAGATCTTTATTTAATCTCAAAGATGGTGAAGGCTTCTGTCTATTCACGTGGGCAAGTTGACCTGGATGCTGAACAGATGATGAATGCTAAATGCTTCCAAGAGTTTTTTTTCAATGGTTTGTTTGGGAGGTTGGTTCTTCGGTCTAAATCAGCAGCAAGGGGAGGAAGGGAG--TTTTTACTTCAAAAAGACACAAATACGTTATGG…	Ll_transcript_261894	142681	complete	0.17	0.39	0	0	0	0	0.33	0.21	0	0
11	NM_001161191.3_[gene=DCL3]	TRINITY_DN43503_c0_g1_i7	64.608	1263	412	15	2872	4112	3151	4400	1.8e-56	226	TCAATGTACTTGCTACCATCACTGATGCATCATCTTCAATCGTTCATGTTATCCAGTCAGCTTAGAGAAGAGATAG---GTGGCCAAACTAACAATTTCAACATTCCTAGCGCTCTGATTCTAGAAGCACTTACAACTTTAAGATGTGCTGAAAAATGTTCAATGGAACGTCTTGAGTTACTTGGAGATTCTGTTCTAAAATATGCGGTGAGCTGTCACCTCTTTCTTAAATATCCTAAGAAACATGAAGGACAATTATCT-GGCATGCGATCACTGGCTGTCTGTAATTCAACCCTACATAAACGGGCAACAGATCACAAACTGCAGGAGTATATCCGAGACTCAGCATTTGAGCCACGCCGTTGGGTTGCTCCAGGACAGATATCTATACACCCCGT…	Ll_transcript_395672	7261	complete											0	0.12	0	0	0	0	0	0.74
12	NM_001161191.3_[gene=DCL3]	TRINITY_DN43503_c0_g1_i7	67.2	500	145	9	1875	2360	2130	2624	2.05e-30	140	AAAAAGAAAGGAGTTACATGGCACAACCAG--CATTCGTGCGTTATGTGGTACATGGGGAGACAAACTTGATGACACGAAATTTCATGCCTATAAGTTTGATTTCACATGTAATATTGTCAGTGAAATTTACTCCGGGTTTGT-TCTTCTGGTTGAGTCAAAGCTTGATGATGATGTGGGAAATATGGAGGTAGATCTTTATTTAATCTCAAAGATGGTGAAGGCTTCTGTCTATTCACGTGGGCAAGTTGACCTGGATGCTGAACAGATGATGAATGCTAAATGCTTCCAAGAGTTTTTTTTCAATGGTTTGTTTGGGAGGTTGGTTCTTCGGTCTAAATCAGCAGCAAGGGGAGGAAGGGAG--TTTTTACTTCAAAAAGACACAAATACGTTATGG…	Ll_transcript_395672	7261	complete											0	0.12	0	0	0	0	0	0.74
13	NM_001161191.3_[gene=DCL3]	TRINITY_DN43503_c0_g1_i5	64.608	1263	412	15	2872	4112	3361	4610	1.8e-56	226	TCAATGTACTTGCTACCATCACTGATGCATCATCTTCAATCGTTCATGTTATCCAGTCAGCTTAGAGAAGAGATAG---GTGGCCAAACTAACAATTTCAACATTCCTAGCGCTCTGATTCTAGAAGCACTTACAACTTTAAGATGTGCTGAAAAATGTTCAATGGAACGTCTTGAGTTACTTGGAGATTCTGTTCTAAAATATGCGGTGAGCTGTCACCTCTTTCTTAAATATCCTAAGAAACATGAAGGACAATTATCT-GGCATGCGATCACTGGCTGTCTGTAATTCAACCCTACATAAACGGGCAACAGATCACAAACTGCAGGAGTATATCCGAGACTCAGCATTTGAGCCACGCCGTTGGGTTGCTCCAGGACAGATATCTATACACCCCGT…	Ll_transcript_395670	7259	complete											0	0.27	0.22	0.5	0	0.48	0.11	0.16
14	NM_001161191.3_[gene=DCL3]	TRINITY_DN43503_c0_g1_i5	67.2	500	145	9	1875	2360	2340	2834	2.05e-30	140	AAAAAGAAAGGAGTTACATGGCACAACCAG--CATTCGTGCGTTATGTGGTACATGGGGAGACAAACTTGATGACACGAAATTTCATGCCTATAAGTTTGATTTCACATGTAATATTGTCAGTGAAATTTACTCCGGGTTTGT-TCTTCTGGTTGAGTCAAAGCTTGATGATGATGTGGGAAATATGGAGGTAGATCTTTATTTAATCTCAAAGATGGTGAAGGCTTCTGTCTATTCACGTGGGCAAGTTGACCTGGATGCTGAACAGATGATGAATGCTAAATGCTTCCAAGAGTTTTTTTTCAATGGTTTGTTTGGGAGGTTGGTTCTTCGGTCTAAATCAGCAGCAAGGGGAGGAAGGGAG--TTTTTACTTCAAAAAGACACAAATACGTTATGG…	Ll_transcript_395670	7259	complete											0	0.27	0.22	0.5	0	0.48	0.11	0.16
15	NM_001161191.3_[gene=DCL3]	TRINITY_DN43503_c0_g1_i4	64.608	1263	412	15	2872	4112	3361	4610	1.8e-56	226	TCAATGTACTTGCTACCATCACTGATGCATCATCTTCAATCGTTCATGTTATCCAGTCAGCTTAGAGAAGAGATAG---GTGGCCAAACTAACAATTTCAACATTCCTAGCGCTCTGATTCTAGAAGCACTTACAACTTTAAGATGTGCTGAAAAATGTTCAATGGAACGTCTTGAGTTACTTGGAGATTCTGTTCTAAAATATGCGGTGAGCTGTCACCTCTTTCTTAAATATCCTAAGAAACATGAAGGACAATTATCT-GGCATGCGATCACTGGCTGTCTGTAATTCAACCCTACATAAACGGGCAACAGATCACAAACTGCAGGAGTATATCCGAGACTCAGCATTTGAGCCACGCCGTTGGGTTGCTCCAGGACAGATATCTATACACCCCGT…	Ll_transcript_395669	7258	complete											0	0	0	0	0	0	0	0
16	NM_001161191.3_[gene=DCL3]	TRINITY_DN43503_c0_g1_i4	67.2	500	145	9	1875	2360	2340	2834	2.05e-30	140	AAAAAGAAAGGAGTTACATGGCACAACCAG--CATTCGTGCGTTATGTGGTACATGGGGAGACAAACTTGATGACACGAAATTTCATGCCTATAAGTTTGATTTCACATGTAATATTGTCAGTGAAATTTACTCCGGGTTTGT-TCTTCTGGTTGAGTCAAAGCTTGATGATGATGTGGGAAATATGGAGGTAGATCTTTATTTAATCTCAAAGATGGTGAAGGCTTCTGTCTATTCACGTGGGCAAGTTGACCTGGATGCTGAACAGATGATGAATGCTAAATGCTTCCAAGAGTTTTTTTTCAATGGTTTGTTTGGGAGGTTGGTTCTTCGGTCTAAATCAGCAGCAAGGGGAGGAAGGGAG--TTTTTACTTCAAAAAGACACAAATACGTTATGG…	Ll_transcript_395669	7258	complete											0	0	0	0	0	0	0	0
17	NM_001161191.3_[gene=DCL3]	TRINITY_DN43503_c0_g1_i3	64.608	1263	412	15	2872	4112	2057	3306	1.8e-56	226	TCAATGTACTTGCTACCATCACTGATGCATCATCTTCAATCGTTCATGTTATCCAGTCAGCTTAGAGAAGAGATAG---GTGGCCAAACTAACAATTTCAACATTCCTAGCGCTCTGATTCTAGAAGCACTTACAACTTTAAGATGTGCTGAAAAATGTTCAATGGAACGTCTTGAGTTACTTGGAGATTCTGTTCTAAAATATGCGGTGAGCTGTCACCTCTTTCTTAAATATCCTAAGAAACATGAAGGACAATTATCT-GGCATGCGATCACTGGCTGTCTGTAATTCAACCCTACATAAACGGGCAACAGATCACAAACTGCAGGAGTATATCCGAGACTCAGCATTTGAGCCACGCCGTTGGGTTGCTCCAGGACAGATATCTATACACCCCGT…	Ll_transcript_395668	7257	complete											0.25	1.61	2.24	2.45	2.08	1.05	0.8	0.05
18	NM_001161191.3_[gene=DCL3]	TRINITY_DN43503_c0_g1_i3	67.2	500	145	9	1875	2360	1036	1530	2.05e-30	140	AAAAAGAAAGGAGTTACATGGCACAACCAG--CATTCGTGCGTTATGTGGTACATGGGGAGACAAACTTGATGACACGAAATTTCATGCCTATAAGTTTGATTTCACATGTAATATTGTCAGTGAAATTTACTCCGGGTTTGT-TCTTCTGGTTGAGTCAAAGCTTGATGATGATGTGGGAAATATGGAGGTAGATCTTTATTTAATCTCAAAGATGGTGAAGGCTTCTGTCTATTCACGTGGGCAAGTTGACCTGGATGCTGAACAGATGATGAATGCTAAATGCTTCCAAGAGTTTTTTTTCAATGGTTTGTTTGGGAGGTTGGTTCTTCGGTCTAAATCAGCAGCAAGGGGAGGAAGGGAG--TTTTTACTTCAAAAAGACACAAATACGTTATGG…	Ll_transcript_395668	7257	complete											0.25	1.61	2.24	2.45	2.08	1.05	0.8	0.05
19	NM_001161191.3_[gene=DCL3]	TRINITY_DN43503_c0_g1_i2	64.608	1263	412	15	2872	4112	3264	4513	1.8e-56	226	TCAATGTACTTGCTACCATCACTGATGCATCATCTTCAATCGTTCATGTTATCCAGTCAGCTTAGAGAAGAGATAG---GTGGCCAAACTAACAATTTCAACATTCCTAGCGCTCTGATTCTAGAAGCACTTACAACTTTAAGATGTGCTGAAAAATGTTCAATGGAACGTCTTGAGTTACTTGGAGATTCTGTTCTAAAATATGCGGTGAGCTGTCACCTCTTTCTTAAATATCCTAAGAAACATGAAGGACAATTATCT-GGCATGCGATCACTGGCTGTCTGTAATTCAACCCTACATAAACGGGCAACAGATCACAAACTGCAGGAGTATATCCGAGACTCAGCATTTGAGCCACGCCGTTGGGTTGCTCCAGGACAGATATCTATACACCCCGT…	Ll_transcript_395667	7256	complete											0	0	0	0	0	0.02	0	0
20	NM_001161191.3_[gene=DCL3]	TRINITY_DN43503_c0_g1_i2	67.2	500	145	9	1875	2360	2243	2737	2.05e-30	140	AAAAAGAAAGGAGTTACATGGCACAACCAG--CATTCGTGCGTTATGTGGTACATGGGGAGACAAACTTGATGACACGAAATTTCATGCCTATAAGTTTGATTTCACATGTAATATTGTCAGTGAAATTTACTCCGGGTTTGT-TCTTCTGGTTGAGTCAAAGCTTGATGATGATGTGGGAAATATGGAGGTAGATCTTTATTTAATCTCAAAGATGGTGAAGGCTTCTGTCTATTCACGTGGGCAAGTTGACCTGGATGCTGAACAGATGATGAATGCTAAATGCTTCCAAGAGTTTTTTTTCAATGGTTTGTTTGGGAGGTTGGTTCTTCGGTCTAAATCAGCAGCAAGGGGAGGAAGGGAG--TTTTTACTTCAAAAAGACACAAATACGTTATGG…	Ll_transcript_395667	7256	complete											0	0	0	0	0	0.02	0	0
21	NM_001161191.3_[gene=DCL3]	TRINITY_DN43503_c0_g1_i1	64.608	1263	412	15	2872	4112	3264	4513	1.8e-56	226	TCAATGTACTTGCTACCATCACTGATGCATCATCTTCAATCGTTCATGTTATCCAGTCAGCTTAGAGAAGAGATAG---GTGGCCAAACTAACAATTTCAACATTCCTAGCGCTCTGATTCTAGAAGCACTTACAACTTTAAGATGTGCTGAAAAATGTTCAATGGAACGTCTTGAGTTACTTGGAGATTCTGTTCTAAAATATGCGGTGAGCTGTCACCTCTTTCTTAAATATCCTAAGAAACATGAAGGACAATTATCT-GGCATGCGATCACTGGCTGTCTGTAATTCAACCCTACATAAACGGGCAACAGATCACAAACTGCAGGAGTATATCCGAGACTCAGCATTTGAGCCACGCCGTTGGGTTGCTCCAGGACAGATATCTATACACCCCGT…	Ll_transcript_395666	7255	complete											0.57	4.54	8.3	5.28	7.57	3.86	2.51	1.4
22	NM_001161191.3_[gene=DCL3]	TRINITY_DN43503_c0_g1_i1	67.2	500	145	9	1875	2360	2243	2737	2.05e-30	140	AAAAAGAAAGGAGTTACATGGCACAACCAG--CATTCGTGCGTTATGTGGTACATGGGGAGACAAACTTGATGACACGAAATTTCATGCCTATAAGTTTGATTTCACATGTAATATTGTCAGTGAAATTTACTCCGGGTTTGT-TCTTCTGGTTGAGTCAAAGCTTGATGATGATGTGGGAAATATGGAGGTAGATCTTTATTTAATCTCAAAGATGGTGAAGGCTTCTGTCTATTCACGTGGGCAAGTTGACCTGGATGCTGAACAGATGATGAATGCTAAATGCTTCCAAGAGTTTTTTTTCAATGGTTTGTTTGGGAGGTTGGTTCTTCGGTCTAAATCAGCAGCAAGGGGAGGAAGGGAG--TTTTTACTTCAAAAAGACACAAATACGTTATGG…	Ll_transcript_395666	7255	complete											0.57	4.54	8.3	5.28	7.57	3.86	2.51	1.4
23	NM_001161191.3_[gene=DCL3]	FTRINITY_DN51221_c0_g1_i6	64.429	1147	379	13	2985	4112	3447	4583	8.72e-48	197	GATTCTAGAAGCACTTACAACTTTAAGATGTGCTGAAAAATGTTCAATGGAACGTCTTGAGTTACTTGGAGATTCTGTTCTAAAATATGCGGTGAGCTGTCACCTCTTTCTTAAATATCCTAAGAAACATGAAGGACAATTATCT-GGCATGCGATCACTGGCTGTCTGTAATTCAACCCTACATAAACGGGCAACAGATCACAAACTGCAGGAGTATATCCGAGACTCAGCATTTGAGCCACGCCGTTGGGTTGCTCCAGGACAGATATCTATACACCCCGTTTGTTGTGAATGTGGGTTGGAAACACAAGAAGTGCCTTTAGATGGAAAGTTCCATACTGAAGATCCGAAAGTTGTGGTTGGGAAGTTATGTGACAAGGGTCACCGCTGGATGTGTT…	Ll_transcript_261898	142685	complete	0.25	0	0.02	0.06	0	0.07	0	0.04	0.04	0.12
24	NM_001161191.3_[gene=DCL3]	FTRINITY_DN51221_c0_g1_i6	67.2	500	145	9	1875	2360	2214	2708	2.05e-30	140	AAAAAGAAAGGAGTTACATGGCACAACCAG--CATTCGTGCGTTATGTGGTACATGGGGAGACAAACTTGATGACACGAAATTTCATGCCTATAAGTTTGATTTCACATGTAATATTGTCAGTGAAATTTACTCCGGGTTTGT-TCTTCTGGTTGAGTCAAAGCTTGATGATGATGTGGGAAATATGGAGGTAGATCTTTATTTAATCTCAAAGATGGTGAAGGCTTCTGTCTATTCACGTGGGCAAGTTGACCTGGATGCTGAACAGATGATGAATGCTAAATGCTTCCAAGAGTTTTTTTTCAATGGTTTGTTTGGGAGGTTGGTTCTTCGGTCTAAATCAGCAGCAAGGGGAGGAAGGGAG--TTTTTACTTCAAAAAGACACAAATACGTTATGG…	Ll_transcript_261898	142685	complete	0.25	0	0.02	0.06	0	0.07	0	0.04	0.04	0.12
25	NM_001161191.3_[gene=DCL3]	FTRINITY_DN51221_c0_g1_i5	64.429	1147	379	13	2985	4112	3713	4849	8.72e-48	197	GATTCTAGAAGCACTTACAACTTTAAGATGTGCTGAAAAATGTTCAATGGAACGTCTTGAGTTACTTGGAGATTCTGTTCTAAAATATGCGGTGAGCTGTCACCTCTTTCTTAAATATCCTAAGAAACATGAAGGACAATTATCT-GGCATGCGATCACTGGCTGTCTGTAATTCAACCCTACATAAACGGGCAACAGATCACAAACTGCAGGAGTATATCCGAGACTCAGCATTTGAGCCACGCCGTTGGGTTGCTCCAGGACAGATATCTATACACCCCGTTTGTTGTGAATGTGGGTTGGAAACACAAGAAGTGCCTTTAGATGGAAAGTTCCATACTGAAGATCCGAAAGTTGTGGTTGGGAAGTTATGTGACAAGGGTCACCGCTGGATGTGTT…	Ll_transcript_261897	142684	3prime_partial	0	0	0	0	0.1	0	0	0	0	0
26	NM_001161191.3_[gene=DCL3]	FTRINITY_DN51221_c0_g1_i5	67.2	500	145	9	1875	2360	2480	2974	2.05e-30	140	AAAAAGAAAGGAGTTACATGGCACAACCAG--CATTCGTGCGTTATGTGGTACATGGGGAGACAAACTTGATGACACGAAATTTCATGCCTATAAGTTTGATTTCACATGTAATATTGTCAGTGAAATTTACTCCGGGTTTGT-TCTTCTGGTTGAGTCAAAGCTTGATGATGATGTGGGAAATATGGAGGTAGATCTTTATTTAATCTCAAAGATGGTGAAGGCTTCTGTCTATTCACGTGGGCAAGTTGACCTGGATGCTGAACAGATGATGAATGCTAAATGCTTCCAAGAGTTTTTTTTCAATGGTTTGTTTGGGAGGTTGGTTCTTCGGTCTAAATCAGCAGCAAGGGGAGGAAGGGAG--TTTTTACTTCAAAAAGACACAAATACGTTATGG…	Ll_transcript_261897	142684	3prime_partial	0	0	0	0	0.1	0	0	0	0	0
27	NM_001161191.3_[gene=DCL3]	FTRINITY_DN51221_c0_g1_i1	64.429	1147	379	13	2985	4112	3447	4583	8.72e-48	197	GATTCTAGAAGCACTTACAACTTTAAGATGTGCTGAAAAATGTTCAATGGAACGTCTTGAGTTACTTGGAGATTCTGTTCTAAAATATGCGGTGAGCTGTCACCTCTTTCTTAAATATCCTAAGAAACATGAAGGACAATTATCT-GGCATGCGATCACTGGCTGTCTGTAATTCAACCCTACATAAACGGGCAACAGATCACAAACTGCAGGAGTATATCCGAGACTCAGCATTTGAGCCACGCCGTTGGGTTGCTCCAGGACAGATATCTATACACCCCGTTTGTTGTGAATGTGGGTTGGAAACACAAGAAGTGCCTTTAGATGGAAAGTTCCATACTGAAGATCCGAAAGTTGTGGTTGGGAAGTTATGTGACAAGGGTCACCGCTGGATGTGTT…	Ll_transcript_261893	142680	complete	0.52	0.41	0.06	0.18	0	0.56	0.09	0.25	0.11	0.32
28	NM_001161191.3_[gene=DCL3]	FTRINITY_DN51221_c0_g1_i1	67.2	500	145	9	1875	2360	2214	2708	2.05e-30	140	AAAAAGAAAGGAGTTACATGGCACAACCAG--CATTCGTGCGTTATGTGGTACATGGGGAGACAAACTTGATGACACGAAATTTCATGCCTATAAGTTTGATTTCACATGTAATATTGTCAGTGAAATTTACTCCGGGTTTGT-TCTTCTGGTTGAGTCAAAGCTTGATGATGATGTGGGAAATATGGAGGTAGATCTTTATTTAATCTCAAAGATGGTGAAGGCTTCTGTCTATTCACGTGGGCAAGTTGACCTGGATGCTGAACAGATGATGAATGCTAAATGCTTCCAAGAGTTTTTTTTCAATGGTTTGTTTGGGAGGTTGGTTCTTCGGTCTAAATCAGCAGCAAGGGGAGGAAGGGAG--TTTTTACTTCAAAAAGACACAAATACGTTATGG…	Ll_transcript_261893	142680	complete	0.52	0.41	0.06	0.18	0	0.56	0.09	0.25	0.11	0.32
29	NM_001161191.3_[gene=DCL3]	TRINITY_DN43503_c0_g1_i6	64.429	1147	379	13	2985	4112	3476	4612	8.72e-48	197	GATTCTAGAAGCACTTACAACTTTAAGATGTGCTGAAAAATGTTCAATGGAACGTCTTGAGTTACTTGGAGATTCTGTTCTAAAATATGCGGTGAGCTGTCACCTCTTTCTTAAATATCCTAAGAAACATGAAGGACAATTATCT-GGCATGCGATCACTGGCTGTCTGTAATTCAACCCTACATAAACGGGCAACAGATCACAAACTGCAGGAGTATATCCGAGACTCAGCATTTGAGCCACGCCGTTGGGTTGCTCCAGGACAGATATCTATACACCCCGTTTGTTGTGAATGTGGGTTGGAAACACAAGAAGTGCCTTTAGATGGAAAGTTCCATACTGAAGATCCGAAAGTTGTGGTTGGGAAGTTATGTGACAAGGGTCACCGCTGGATGTGTT…	Ll_transcript_395671	7260	complete											0	0.42	0.29	0.91	0.33	0	0.27	0.18
30	NM_001161191.3_[gene=DCL3]	TRINITY_DN43503_c0_g1_i6	67.2	500	145	9	1875	2360	2243	2737	2.05e-30	140	AAAAAGAAAGGAGTTACATGGCACAACCAG--CATTCGTGCGTTATGTGGTACATGGGGAGACAAACTTGATGACACGAAATTTCATGCCTATAAGTTTGATTTCACATGTAATATTGTCAGTGAAATTTACTCCGGGTTTGT-TCTTCTGGTTGAGTCAAAGCTTGATGATGATGTGGGAAATATGGAGGTAGATCTTTATTTAATCTCAAAGATGGTGAAGGCTTCTGTCTATTCACGTGGGCAAGTTGACCTGGATGCTGAACAGATGATGAATGCTAAATGCTTCCAAGAGTTTTTTTTCAATGGTTTGTTTGGGAGGTTGGTTCTTCGGTCTAAATCAGCAGCAAGGGGAGGAAGGGAG--TTTTTACTTCAAAAAGACACAAATACGTTATGG…	Ll_transcript_395671	7260	complete											0	0.42	0.29	0.91	0.33	0	0.27	0.18
Complete sequence
No.	Accession number/ sequence
1	>FTRINITY_DN51221_c0_g1_i8_from_LuluDB
	AATAATTTTAATTAAAAAAAGCATGAAGACTCTGTTTTTCTTATTCTCTACTAGTATCTGCTTCTTCTCATGACTTTAGCTTTGATCAAAAAGTTTCTTACTTGATCGTTTCCTACGCCATGATTCATTGATTTGTGGTTTCTCCTCCCTTATACATTATAAAGTTTGAAACTTTCCATCATCATTGTTCAGAATTTAAACATGGGTTCATCGGAGATTGATCAAAACGTTTCTCAATCTCTTTCTTCAAACAATCCCAACCCCATTGACCCTAGAAGTTATCAATTGGAGGTGTTTGAAGTTGCAAAGAAGAGGAATACAATAGCAGTGTTGGATACAGGTTCTGGTAAAACTTTGGTAGCAGTGATGCTCATAAAAGAAGCTTATAAAGCTATCAAG…
2	>FTRINITY_DN51221_c0_g1_i7_from_LuluDB
	AATAATTTTAATTAAAAAAAGCATGAAGACTCTGTTTTTCTTATTCTCTACTAGTATCTGCTTCTTCTCATGACTTTAGCTTTGATCAAAAAGTTTCTTACTTGATCGTTTCCTACGCCATGATTCATTGATTTGTGGTTTCTCCTCCCTTATACATTATAAAGTTTGAAACTTTCCATCATCATTGTTCAGAATTTAAACATGGGTTCATCGGAGATTGATCAAAACGTTTCTCAATCTCTTTCTTCAAACAATCCCAACCCCATTGACCCTAGAAGTTATCAATTGGAGGTGTTTGAAGTTGCAAAGAAGAGGAATACAATAGCAGTGTTGGATACAGGTTCTGGTAAAACTTTGGTAGCAGTGATGCTCATAAAAGAAGCTTATAAAGCTATCAAG…
3	>FTRINITY_DN51221_c0_g1_i4_from_LuluDB
	AATAATTTTAATTAAAAAAAGCATGAAGACTCTGTTTTTCTTATTCTCTACTAGTATCTGCTTCTTCTCATGACTTTAGCTTTGATCAAAAAGTTTCTTACTTGATCGTTTCCTACGCCATGATTCATTGATTTGTGGTTTCTCCTCCCTTATACATTATAAAGTTTGAAACTTTCCATCATCATTGTTCAGAATTTAAACATGGGTTCATCGGAGATTGATCAAAACGTTTCTCAATCTCTTTCTTCAAACAATCCCAACCCCATTGACCCTAGAAGTTATCAATTGGAGGTGTTTGAAGTTGCAAAGAAGAGGAATACAATAGCAGTGTTGGATACAGGTTCTGGTAAAACTTTGGTAGCAGTGATGCTCATAAAAGAAGCTTATAAAGCTATCAAG…
4	>FTRINITY_DN51221_c0_g1_i3_from_LuluDB
	AATAATTTTAATTAAAAAAAGCATGAAGACTCTGTTTTTCTTATTCTCTACTAGTATCTGCTTCTTCTCATGACTTTAGCTTTGATCAAAAAGTTTCTTACTTGATCGTTTCCTACGCCATGATTCATTGATTTGTGGTTTCTCCTCCCTTATACATTATAAAGTTTGAAACTTTCCATCATCATTGTTCAGAATTTAAACATGGGTTCATCGGAGATTGATCAAAACGTTTCTCAATCTCTTTCTTCAAACAATCCCAACCCCATTGACCCTAGAAGTTATCAATTGGAGGTGTTTGAAGTTGCAAAGAAGAGGAATACAATAGCAGTGTTGGATACAGGTTCTGGTAAAACTTTGGTAGCAGTGATGCTCATAAAAGAAGCTTATAAAGCTATCAAG…
5	>FTRINITY_DN51221_c0_g1_i2_from_LuluDB
	AATAATTTTAATTAAAAAAAGCATGAAGACTCTGTTTTTCTTATTCTCTACTAGTATCTGCTTCTTCTCATGACTTTAGCTTTGATCAAAAAGTTTCTTACTTGATCGTTTCCTACGCCATGATTCATTGATTTGTGGTTTCTCCTCCCTTATACATTATAAAGTTTGAAACTTTCCATCATCATTGTTCAGAATTTAAACATGGGTTCATCGGAGATTGATCAAAACGTTTCTCAATCTCTTTCTTCAAACAATCCCAACCCCATTGACCCTAGAAGTTATCAATTGGAGGTGTTTGAAGTTGCAAAGAAGAGGAATACAATAGCAGTGTTGGATACAGGTTCTGGTAAAACTTTGGTAGCAGTGATGCTCATAAAAGAAGCTTATAAAGCTATCAAG…
6	>TRINITY_DN43503_c0_g1_i7_from_LuluDB
	TGGAAGAGTTAGCGTGAACAAAGAACCTAAATAATTTTAATTAAAAAAAGCATGAAGACTCTGTTTTTCTTATTCTCTACTAGTATCTGCTTCTTCTCATGACTTTAGCTTTGATCAAAAAGTTTCTTACTTGATCGTTTCCTACGCCATGATTCATTGATTTGTGGTTTCTCCTCCCTTATACATTATAAAGTTTGAAACTTTCCATCATCATTGTTCAGAATTTAAACATGGGTTCATCGGAGATTGATCAAAACGTTTCTCAATCTCTTTCTTCAAACAATCCCAACCCCATTGACCCTAGAAGTTATCAATTGGAGGTGTTTGAAGTTGCAAAGAAGAGGAATACAATAGCAGTGTTGGATACAGGTTCTGCAATTTAAACATATAAAAGATCTT…
7	>TRINITY_DN43503_c0_g1_i5_from_LuluDB
	TGGAAGAGTTAGCGTGAACAAAGAACCTAAATAATTTTAATTAAAAAAAGCATGAAGACTCTGTTTTTCTTATTCTCTACTAGTATCTGCTTCTTCTCATGACTTTAGCTTTGATCAAAAAGTTTCTTACTTGATCGTTTCCTACGCCATGATTCATTGATTTGTGGTTTCTCCTCCCTTATACATTATAAAGTTTGAAACTTTCCATCATCATTGTTCAGAATTTAAACATGGGTTCATCGGAGATTGATCAAAACGTTTCTCAATCTCTTTCTTCAAACAATCCCAACCCCATTGACCCTAGAAGTTATCAATTGGAGGTGTTTGAAGTTGCAAAGAAGAGGAATACAATAGCAGTGTTGGATACAGGTTCTGGTAAAACTTTGGTAGCAGTGATGC…
8	>TRINITY_DN43503_c0_g1_i4_from_LuluDB
	TGGAAGAGTTAGCGTGAACAAAGAACCTAAATAATTTTAATTAAAAAAAGCATGAAGACTCTGTTTTTCTTATTCTCTACTAGTATCTGCTTCTTCTCATGACTTTAGCTTTGATCAAAAAGTTTCTTACTTGATCGTTTCCTACGCCATGATTCATTGATTTGTGGTTTCTCCTCCCTTATACATTATAAAGTTTGAAACTTTCCATCATCATTGTTCAGAATTTAAACATGGGTTCATCGGAGATTGATCAAAACGTTTCTCAATCTCTTTCTTCAAACAATCCCAACCCCATTGACCCTAGAAGTTATCAATTGGAGGTGTTTGAAGTTGCAAAGAAGAGGAATACAATAGCAGTGTTGGATACAGGTTCTGGTAAAACTTTGGTAGCAGTGATGC…
9	>TRINITY_DN43503_c0_g1_i3_from_LuluDB
	ATGGAGCGATGGATCTGCTGTACTGATCATATATGCATTGCAATAAAGTTTTGTTGTGTATCATAACAAATTGATAATCTATCTTGCTGTATTTTTGCAGAGAATCTAGTCAGATGTCGTGTCTCATTTTTGTTGAAAGAAAACTTACAGCTAAGTTAATGGAAAAATTTGTAAAGAAAGTATCCCATATATCTCATTTCACAGTTTCCTATATAACCGGAGGCAATACTGCAGTTGATGCGCTGTCTCCTAAGAAGCAGAAGGAGATATTGGATTCTTTCCGCTCTGGAGGGGTATTTGGTCATTGCATCATATGCTATGAAACAAGTCCTGATGAAAATCTCTTGATAGGTTATTAATCCTTTTTATGTAGGTCAATCTATTAATTACTACTGATGT…
10	>TRINITY_DN43503_c0_g1_i2_from_LuluDB
	TGGAAGAGTTAGCGTGAACAAAGAACCTAAATAATTTTAATTAAAAAAAGCATGAAGACTCTGTTTTTCTTATTCTCTACTAGTATCTGCTTCTTCTCATGACTTTAGCTTTGATCAAAAAGTTTCTTACTTGATCGTTTCCTACGCCATGATTCATTGATTTGTGGTTTCTCCTCCCTTATACATTATAAAGTTTGAAACTTTCCATCATCATTGTTCAGAATTTAAACATGGGTTCATCGGAGATTGATCAAAACGTTTCTCAATCTCTTTCTTCAAACAATCCCAACCCCATTGACCCTAGAAGTTATCAATTGGAGGTGTTTGAAGTTGCAAAGAAGAGGAATACAATAGCAGTGTTGGATACAGGTTCTGGTAAAACTTTGGTAGCAGTGATGC…
11	>TRINITY_DN43503_c0_g1_i1_from_LuluDB
	TGGAAGAGTTAGCGTGAACAAAGAACCTAAATAATTTTAATTAAAAAAAGCATGAAGACTCTGTTTTTCTTATTCTCTACTAGTATCTGCTTCTTCTCATGACTTTAGCTTTGATCAAAAAGTTTCTTACTTGATCGTTTCCTACGCCATGATTCATTGATTTGTGGTTTCTCCTCCCTTATACATTATAAAGTTTGAAACTTTCCATCATCATTGTTCAGAATTTAAACATGGGTTCATCGGAGATTGATCAAAACGTTTCTCAATCTCTTTCTTCAAACAATCCCAACCCCATTGACCCTAGAAGTTATCAATTGGAGGTGTTTGAAGTTGCAAAGAAGAGGAATACAATAGCAGTGTTGGATACAGGTTCTGGTAAAACTTTGGTAGCAGTGATGC…
12	>FTRINITY_DN51221_c0_g1_i6_from_LuluDB
	AATAATTTTAATTAAAAAAAGCATGAAGACTCTGTTTTTCTTATTCTCTACTAGTATCTGCTTCTTCTCATGACTTTAGCTTTGATCAAAAAGTTTCTTACTTGATCGTTTCCTACGCCATGATTCATTGATTTGTGGTTTCTCCTCCCTTATACATTATAAAGTTTGAAACTTTCCATCATCATTGTTCAGAATTTAAACATGGGTTCATCGGAGATTGATCAAAACGTTTCTCAATCTCTTTCTTCAAACAATCCCAACCCCATTGACCCTAGAAGTTATCAATTGGAGGTGTTTGAAGTTGCAAAGAAGAGGAATACAATAGCAGTGTTGGATACAGGTTCTGGTAAAACTTTGGTAGCAGTGATGCTCATAAAAGAAGCTTATAAAGCTATCAAG…
13	>FTRINITY_DN51221_c0_g1_i1_from_LuluDB
	AATAATTTTAATTAAAAAAAGCATGAAGACTCTGTTTTTCTTATTCTCTACTAGTATCTGCTTCTTCTCATGACTTTAGCTTTGATCAAAAAGTTTCTTACTTGATCGTTTCCTACGCCATGATTCATTGATTTGTGGTTTCTCCTCCCTTATACATTATAAAGTTTGAAACTTTCCATCATCATTGTTCAGAATTTAAACATGGGTTCATCGGAGATTGATCAAAACGTTTCTCAATCTCTTTCTTCAAACAATCCCAACCCCATTGACCCTAGAAGTTATCAATTGGAGGTGTTTGAAGTTGCAAAGAAGAGGAATACAATAGCAGTGTTGGATACAGGTTCTGGTAAAACTTTGGTAGCAGTGATGCTCATAAAAGAAGCTTATAAAGCTATCAAG…
14	>TRINITY_DN43503_c0_g1_i6_from_LuluDB
	TGGAAGAGTTAGCGTGAACAAAGAACCTAAATAATTTTAATTAAAAAAAGCATGAAGACTCTGTTTTTCTTATTCTCTACTAGTATCTGCTTCTTCTCATGACTTTAGCTTTGATCAAAAAGTTTCTTACTTGATCGTTTCCTACGCCATGATTCATTGATTTGTGGTTTCTCCTCCCTTATACATTATAAAGTTTGAAACTTTCCATCATCATTGTTCAGAATTTAAACATGGGTTCATCGGAGATTGATCAAAACGTTTCTCAATCTCTTTCTTCAAACAATCCCAACCCCATTGACCCTAGAAGTTATCAATTGGAGGTGTTTGAAGTTGCAAAGAAGAGGAATACAATAGCAGTGTTGGATACAGGTTCTGGTAAAACTTTGGTAGCAGTGATGC…
Complete CDS
No.	Accession number/ sequence
1	>Protein_coding_transcript142687_CDS_from_LuluDB
	ATGGGTTCATCGGAGATTGATCAAAACGTTTCTCAATCTCTTTCTTCAAACAATCCCAACCCCATTGACCCTAGAAGTTATCAATTGGAGGTGTTTGAAGTTGCAAAGAAGAGGAATACAATAGCAGTGTTGGATACAGGTTCTGGTAAAACTTTGGTAGCAGTGATGCTCATAAAAGAAGCTTATAAAGCTATCAAGTCTAGTCACATTAAAAAGTTGATTATTTTCTTAGCTCCCACTGTTAATCTTGTCAACCAGCAATTTAAACATATAAAAGATCTTACAGGTTTTAAAGTCGAAGAGTACTACGGGGCTAAGGGAGTGGATACATGGGATTTGAAAATCTGGGAGAAGGAGATTAGTGAAAATGATGTACTGGTTATGACACCCCAGATTCTT…
2	>Protein_coding_transcript142686_CDS_from_LuluDB
	ATGGGTTCATCGGAGATTGATCAAAACGTTTCTCAATCTCTTTCTTCAAACAATCCCAACCCCATTGACCCTAGAAGTTATCAATTGGAGGTGTTTGAAGTTGCAAAGAAGAGGAATACAATAGCAGTGTTGGATACAGGTTCTGGTAAAACTTTGGTAGCAGTGATGCTCATAAAAGAAGCTTATAAAGCTATCAAGTCTAGTCACATTAAAAAGTTGATTATTTTCTTAGCTCCCACTGTTAATCTTGTCAACCAGCAATTTAAACATATAAAAGATCTTACAGGTTTTAAAGTCGAAGAGTACTACGGGGCTAAGGGAGTGGATACATGGGATTTGAAAATCTGGGAGAAGGAGATTAGTGAAAATGATGTACTGGTTATGACACCCCAGATTCTT…
3	>Protein_coding_transcript142683_CDS_from_LuluDB
	ATGTCGAATCTAAATGGTGTCTGTGGTTTCATTTTGCAGCAATTTAAACATATAAAAGATCTTACAGGTTTTAAAGTCGAAGAGTACTACGGGGCTAAGGGAGTGGATACATGGGATTTGAAAATCTGGGAGAAGGAGATTAGTGAAAATGATGTACTGGTTATGACACCCCAGATTCTTTTGGATGCTTTAAGAAAGGCATTCTTAAGTATAGAAATGATATGCTTGATGATTATGGATGAATGTCATAGAGCAACCGGCAAACATCCCTATTCAAAAATAATGGAAGAGTTCTATCACAAAGCTAATGAAAAGCCAAAGATTTTTGGGATGACAGCATCACCAGTAGGTAAAAAAGTCGGTGTTTCCTCTACCAAGGGTTGTGAGGGTCAAATATCA…
4	>Protein_coding_transcript142682_CDS_from_LuluDB
	ATGTCGAATCTAAATGGTGTCTGTGGTTTCATTTTGCAGCAATTTAAACATATAAAAGATCTTACAGGTTTTAAAGTCGAAGAGTACTACGGGGCTAAGGGAGTGGATACATGGGATTTGAAAATCTGGGAGAAGGAGATTAGTGAAAATGATGTACTGGTTATGACACCCCAGATTCTTTTGGATGCTTTAAGAAAGGCATTCTTAAGTATAGAAATGATATGCTTGATGATTATGGATGAATGTCATAGAGCAACCGGCAAACATCCCTATTCAAAAATAATGGAAGAGTTCTATCACAAAGCTAATGAAAAGCCAAAGATTTTTGGGATGACAGCATCACCAGTAGGTAAAAAAGTCGGTGTTTCCTCTACCAAGGGTTGTGAGGGTCAAATATCA…
5	>Protein_coding_transcript142681_CDS_from_LuluDB
	ATGTTGGAGAGGGGAAACTTGAAGCAAAGAAATCAACTTTTTGACATCATCAGGAGTGAGCGCTCCATGACTAATGCAGCTACTAATAAAGACCAGAATGCTTCTAATTTAAGGGTGTTTACTGTAGGGAAAACAAATGCATACCATGTGAATTCTACTGGAGCATCAGTCACTTTAGATTCTAGTGTTGGACTTATAAATCGATACTGTGAAAAGCTACCACATGATAAGTACTCCCGTGTGAAGCCCACTTTTGAGTTTCAGCCTATGGGAGGGGGTTACGCATGTAAGTTAACATTGCCGCCTAATGCAGCTTTCCAAATAATAGTTGGTCCCTCAGGAAAAGATGTTCATTTGGCAAGGCATCTTGTATGTTTAGAAGCTTGTAAGAAGCTGCAT…
6	>Protein_coding_transcript7261_CDS_from_LuluDB
	ATGACACCCCAGATTCTTTTGGATGCTTTAAGAAAGGCATTCTTAAGTATAGAAATGATATGCTTGATGATTATGGATGAATGTCATAGAGCAACCGGCAAACATCCCTATTCAAAAATAATGGAAGAGTTCTATCACAAAGCTAATGAAAAGCCAAAGATTTTTGGGATGACAGCATCACCAGTAGGTAAAAAAGTCGGTGTTTCCTCTACCAAGGGTTGTGAGGGTCAAATATCAGAACTTGAATACATCTTGGATTCTCGGAGATATACTGTTGAAGATAGGAAAGAAATAGATATACATATCCCTTCTGCAAAAGAGAGTTGTAGATATTATGACCAAGCACAATACCCTGTGTTGAGGTTGAAGTTAAAGATTGAAGCCTTGTTCGAGTCCAAT…
7	>Protein_coding_transcript7259_CDS_from_LuluDB
	ATGTCGAATCTAAATGGTGTCTGTGGTTTCATTTTGCAGCAATTTAAACATATAAAAGATCTTACAGGTTTTAAAGTCGAAGAGTACTACGGGGCTAAGGGAGTGGATACATGGGATTTGAAAATCTGGGAGAAGGAGATTAGTGAAAATGATGTACTGGTTATGACACCCCAGATTCTTTTGGATGCTTTAAGAAAGGCATTCTTAAGTATAGAAATGATATGCTTGATGATTATGGATGAATGTCATAGAGCAACCGGCAAACATCCCTATTCAAAAATAATGGAAGAGTTCTATCACAAAGCTAATGAAAAGCCAAAGATTTTTGGGATGACAGCATCACCAGTAGGTAAAAAAGTCGGTGTTTCCTCTACCAAGGGTTGTGAGGGTCAAATATCA…
8	>Protein_coding_transcript7258_CDS_from_LuluDB
	ATGTCGAATCTAAATGGTGTCTGTGGTTTCATTTTGCAGCAATTTAAACATATAAAAGATCTTACAGGTTTTAAAGTCGAAGAGTACTACGGGGCTAAGGGAGTGGATACATGGGATTTGAAAATCTGGGAGAAGGAGATTAGTGAAAATGATGTACTGGTTATGACACCCCAGATTCTTTTGGATGCTTTAAGAAAGGCATTCTTAAGTATAGAAATGATATGCTTGATGATTATGGATGAATGTCATAGAGCAACCGGCAAACATCCCTATTCAAAAATAATGGAAGAGTTCTATCACAAAGCTAATGAAAAGCCAAAGATTTTTGGGATGACAGCATCACCAGTAGGTAAAAAAGTCGGTGTTTCCTCTACCAAGGGTTGTGAGGGTCAAATATCA…
9	>Protein_coding_transcript7257_CDS_from_LuluDB
	ATGTTGGAGAGGGGAAACTTGAAGCAAAGAAATCAACTTTTTGACATCATCAGGAGTGAGCGCTCCATGACTAATGCAGCTACTAATAAAGACCAGAATGCTTCTAATTTAAGGGTGTTTACTGTAGGGAAAACAAATGCATACCATGTGAATTCTACTGGAGCATCAGTCACTTTAGATTCTAGTGTTGGACTTATAAATCGATACTGTGAAAAGCTACCACATGATAAGTACTCCCGTGTGAAGCCCACTTTTGAGTTTCAGCCTATGGGAGGGGGTTACGCATGTAAGTTAACATTGCCGCCTAATGCAGCTTTCCAAATAATAGTTGGTCCCTCAGGAAAAGATGTTCATTTGGCAAGGCATCTTGTATGTTTAGAAGCTTGTAAGAAGCTGCAT…
10	>Protein_coding_transcript7256_CDS_from_LuluDB
	ATGGGTTCATCGGAGATTGATCAAAACGTTTCTCAATCTCTTTCTTCAAACAATCCCAACCCCATTGACCCTAGAAGTTATCAATTGGAGGTGTTTGAAGTTGCAAAGAAGAGGAATACAATAGCAGTGTTGGATACAGGTTCTGGTAAAACTTTGGTAGCAGTGATGCTCATAAAAGAAGCTTATAAAGCTATCAAGTCTAGTCACATTAAAAAGTTGATTATTTTCTTAGCTCCCACTGTTAATCTTGTCAACCAGCAATTTAAACATATAAAAGATCTTACAGGTTTTAAAGTCGAAGAGTACTACGGGGCTAAGGGAGTGGATACATGGGATTTGAAAATCTGGGAGAAGGAGATTAGTGAAAATGATGTACTGGTTATGACACCCCAGATTCTT…
11	>Protein_coding_transcript7255_CDS_from_LuluDB
	ATGGGTTCATCGGAGATTGATCAAAACGTTTCTCAATCTCTTTCTTCAAACAATCCCAACCCCATTGACCCTAGAAGTTATCAATTGGAGGTGTTTGAAGTTGCAAAGAAGAGGAATACAATAGCAGTGTTGGATACAGGTTCTGGTAAAACTTTGGTAGCAGTGATGCTCATAAAAGAAGCTTATAAAGCTATCAAGTCTAGTCACATTAAAAAGTTGATTATTTTCTTAGCTCCCACTGTTAATCTTGTCAACCAGCAATTTAAACATATAAAAGATCTTACAGGTTTTAAAGTCGAAGAGTACTACGGGGCTAAGGGAGTGGATACATGGGATTTGAAAATCTGGGAGAAGGAGATTAGTGAAAATGATGTACTGGTTATGACACCCCAGATTCTT…
12	>Protein_coding_transcript142685_CDS_from_LuluDB
	ATGGGTTCATCGGAGATTGATCAAAACGTTTCTCAATCTCTTTCTTCAAACAATCCCAACCCCATTGACCCTAGAAGTTATCAATTGGAGGTGTTTGAAGTTGCAAAGAAGAGGAATACAATAGCAGTGTTGGATACAGGTTCTGGTAAAACTTTGGTAGCAGTGATGCTCATAAAAGAAGCTTATAAAGCTATCAAGTCTAGTCACATTAAAAAGTTGATTATTTTCTTAGCTCCCACTGTTAATCTTGTCAACCAGCAATTTAAACATATAAAAGATCTTACAGGTTTTAAAGTCGAAGAGTACTACGGGGCTAAGGGAGTGGATACATGGGATTTGAAAATCTGGGAGAAGGAGATTAGTGAAAATGATGTACTGGTTATGACACCCCAGATTCTT…
13	>Protein_coding_transcript142680_CDS_from_LuluDB
	ATGGGTTCATCGGAGATTGATCAAAACGTTTCTCAATCTCTTTCTTCAAACAATCCCAACCCCATTGACCCTAGAAGTTATCAATTGGAGGTGTTTGAAGTTGCAAAGAAGAGGAATACAATAGCAGTGTTGGATACAGGTTCTGGTAAAACTTTGGTAGCAGTGATGCTCATAAAAGAAGCTTATAAAGCTATCAAGTCTAGTCACATTAAAAAGTTGATTATTTTCTTAGCTCCCACTGTTAATCTTGTCAACCAGCAATTTAAACATATAAAAGATCTTACAGGTTTTAAAGTCGAAGAGTACTACGGGGCTAAGGGAGTGGATACATGGGATTTGAAAATCTGGGAGAAGGAGATTAGTGAAAATGATGTACTGGTTATGACACCCCAGATTCTT…
14	>Protein_coding_transcript7260_CDS_from_LuluDB
	ATGGGTTCATCGGAGATTGATCAAAACGTTTCTCAATCTCTTTCTTCAAACAATCCCAACCCCATTGACCCTAGAAGTTATCAATTGGAGGTGTTTGAAGTTGCAAAGAAGAGGAATACAATAGCAGTGTTGGATACAGGTTCTGGTAAAACTTTGGTAGCAGTGATGCTCATAAAAGAAGCTTATAAAGCTATCAAGTCTAGTCACATTAAAAAGTTGATTATTTTCTTAGCTCCCACTGTTAATCTTGTCAACCAGCAATTTAAACATATAAAAGATCTTACAGGTTTTAAAGTCGAAGAGTACTACGGGGCTAAGGGAGTGGATACATGGGATTTGAAAATCTGGGAGAAGGAGATTAGTGAAAATGATGTACTGGTTATGACACCCCAGATTCTT…
Amino acid Sequence
No.	Accession number/ sequence
1	>Protein_coding_transcript142687_peptide_from_LuluDB
	MGSSEIDQNVSQSLSSNNPNPIDPRSYQLEVFEVAKKRNTIAVLDTGSGKTLVAVMLIKEAYKAIKSSHIKKLIIFLAPTVNLVNQQFKHIKDLTGFKVEEYYGAKGVDTWDLKIWEKEISENDVLVMTPQILLDALRKAFLSIEMICLMIMDECHRATGKHPYSKIMEEFYHKANEKPKIFGMTASPVGKKVGVSSTKGCEGQISELEYILDSRRYTVEDRKEIDIHIPSAKESCRYYDQAQYPVLRLKLKIEALFESNALFSELRSLAQSEDVDYKFKKLHNGMFNKLEKILYCLEDLGSICAYEAAQMYHESFSKIIGGCEVYRNASLKCKFFMEKVMQLIEESLHLDDKKNSEVEFDYSKAVELRHISPKLLELIKIFQSLGESSQMSCLIFVER…
2	>Protein_coding_transcript142686_peptide_from_LuluDB
	MGSSEIDQNVSQSLSSNNPNPIDPRSYQLEVFEVAKKRNTIAVLDTGSGKTLVAVMLIKEAYKAIKSSHIKKLIIFLAPTVNLVNQQFKHIKDLTGFKVEEYYGAKGVDTWDLKIWEKEISENDVLVMTPQILLDALRKAFLSIEMICLMIMDECHRATGKHPYSKIMEEFYHKANEKPKIFGMTASPVGKKVGVSSTKGCEGQISELEYILDSRRYTVEDRKEIDIHIPSAKESCRYYDQAQYPVLRLKLKIEALFESNALFSELRSLAQSEDVDYKFKKLHNGMFNKLEKILYCLEDLGSICAYEAAQMYHESFSKIIGGCEVYRNASLKCKFFMEKVMQLIEESLHLDDKKNSEVEFDYSKAVELRHISPKLLELIKIFQSLGESSQMSCLIFVER…
3	>Protein_coding_transcript142683_peptide_from_LuluDB
	MSNLNGVCGFILQQFKHIKDLTGFKVEEYYGAKGVDTWDLKIWEKEISENDVLVMTPQILLDALRKAFLSIEMICLMIMDECHRATGKHPYSKIMEEFYHKANEKPKIFGMTASPVGKKVGVSSTKGCEGQISELEYILDSRRYTVEDRKEIDIHIPSAKESCRYYDQAQYPVLRLKLKIEALFESNALFSELRSLAQSEDVDYKFKKLHNGMFNKLEKILYCLEDLGSICAYEAAQMYHESFSKIIGGCEVYRNASLKCKFFMEKVMQLIEESLHLDDKKNSEVEFDYSKAVELRHISPKLLELIKIFQSLGESSQMSCLIFVERKLTAKLMEKFVKKVSHISHFTVSYITGGNTAVDALSPKKQKEILDSFRSGGVNLLITTDVAEEGIDVPNCSCV…
4	>Protein_coding_transcript142682_peptide_from_LuluDB
	MSNLNGVCGFILQQFKHIKDLTGFKVEEYYGAKGVDTWDLKIWEKEISENDVLVMTPQILLDALRKAFLSIEMICLMIMDECHRATGKHPYSKIMEEFYHKANEKPKIFGMTASPVGKKVGVSSTKGCEGQISELEYILDSRRYTVEDRKEIDIHIPSAKESCRYYDQAQYPVLRLKLKIEALFESNALFSELRSLAQSEDVDYKFKKLHNGMFNKLEKILYCLEDLGSICAYEAAQMYHESFSKIIGGCEVYRNASLKCKFFMEKVMQLIEESLHLDDKKNSEVEFDYSKAVELRHISPKLLELIKIFQSLGESSQMSCLIFVERKLTAKLMEKFVKKVSHISHFTVSYITGGNTAVDALSPKKQKEILDSFRSGGVNLLITTDVAEEGIDVPNCSCV…
5	>Protein_coding_transcript142681_peptide_from_LuluDB
	MLERGNLKQRNQLFDIIRSERSMTNAATNKDQNASNLRVFTVGKTNAYHVNSTGASVTLDSSVGLINRYCEKLPHDKYSRVKPTFEFQPMGGGYACKLTLPPNAAFQIIVGPSGKDVHLARHLVCLEACKKLHQMGALNDHLVPLIKEEPLETDCIVKNKESSSGPGSGTTKRKELHGTTSIRALCGTWGDKLDDTKFHAYKFDFTCNIVSEIYSGFVLLVESKLDDDVGNMEVDLYLISKMVKASVYSRGQVDLDAEQMMNAKCFQEFFFNGLFGRLVLRSKSAARGGREFLLQKDTNTLWNPTYMFLLLPLEKLNDSCMGSLTINWSGIKSCASAIGFLRKKFLLVAGDCCNDSDDTKITSPCDTSPMEVESQDKNNIYFANCMLDVNNLKDVVVLA…
6	>Protein_coding_transcript7261_peptide_from_LuluDB
	MTPQILLDALRKAFLSIEMICLMIMDECHRATGKHPYSKIMEEFYHKANEKPKIFGMTASPVGKKVGVSSTKGCEGQISELEYILDSRRYTVEDRKEIDIHIPSAKESCRYYDQAQYPVLRLKLKIEALFESNALFSELRSLAQSEDVDYKFKKLHNGMFNKLEKILYCLEDLGSICAYEAAQMYHESFSKIIGGCEVYRNASLKCKFFMEKVMQLIEESLHLDDKKNSEVEFDYSKAVELRHISPKLLELIKIFQSLGESSQMSCLIFVERKLTAKLMEKFVKKVSHISHFTVSYITGGNTAVDALSPKKQKEILDSFRSGGVNLLITTDVAEEGIDVPNCSCVIRFDLPKTVRSYVQSRGRCRQPNSQFIVMLERGNLKQRNQLFDIIRSERSMTNA…
7	>Protein_coding_transcript7259_peptide_from_LuluDB
	MSNLNGVCGFILQQFKHIKDLTGFKVEEYYGAKGVDTWDLKIWEKEISENDVLVMTPQILLDALRKAFLSIEMICLMIMDECHRATGKHPYSKIMEEFYHKANEKPKIFGMTASPVGKKVGVSSTKGCEGQISELEYILDSRRYTVEDRKEIDIHIPSAKESCRYYDQAQYPVLRLKLKIEALFESNALFSELRSLAQSEDVDYKFKKLHNGMFNKLEKILYCLEDLGSICAYEAAQMYHESFSKIIGGCEVYRNASLKCKFFMEKVMQLIEESLHLDDKKNSEVEFDYSKAVELRHISPKLLELIKIFQSLGESSQMSCLIFVERKLTAKLMEKFVKKVSHISHFTVSYITGGNTAVDALSPKKQKEILDSFRSGGVNLLITTDVAEEGIDVPNCSCV…
8	>Protein_coding_transcript7258_peptide_from_LuluDB
	MSNLNGVCGFILQQFKHIKDLTGFKVEEYYGAKGVDTWDLKIWEKEISENDVLVMTPQILLDALRKAFLSIEMICLMIMDECHRATGKHPYSKIMEEFYHKANEKPKIFGMTASPVGKKVGVSSTKGCEGQISELEYILDSRRYTVEDRKEIDIHIPSAKESCRYYDQAQYPVLRLKLKIEALFESNALFSELRSLAQSEDVDYKFKKLHNGMFNKLEKILYCLEDLGSICAYEAAQMYHESFSKIIGGCEVYRNASLKCKFFMEKVMQLIEESLHLDDKKNSEVEFDYSKAVELRHISPKLLELIKIFQSLGESSQMSCLIFVERKLTAKLMEKFVKKVSHISHFTVSYITGGNTAVDALSPKKQKEILDSFRSGGVNLLITTDVAEEGIDVPNCSCV…
9	>Protein_coding_transcript7257_peptide_from_LuluDB
	MLERGNLKQRNQLFDIIRSERSMTNAATNKDQNASNLRVFTVGKTNAYHVNSTGASVTLDSSVGLINRYCEKLPHDKYSRVKPTFEFQPMGGGYACKLTLPPNAAFQIIVGPSGKDVHLARHLVCLEACKKLHQMGALNDHLVPLIKEEPLETDCIVKNKESSSGPGSGTTKRKELHGTTSIRALCGTWGDKLDDTKFHAYKFDFTCNIVSEIYSGFVLLVESKLDDDVGNMEVDLYLISKMVKASVYSRGQVDLDAEQMMNAKCFQEFFFNGLFGRLVLRSKSAARGGREFLLQKDTNTLWNPTYMFLLLPLEKLNDSCMGSLTINWSGIKSCASAIGFLRKKFLLVAGDCCNDSDDTKITSPCDTSPMEVESQDKNNIYFANCMLDVNNLKDVVVLA…
10	>Protein_coding_transcript7256_peptide_from_LuluDB
	MGSSEIDQNVSQSLSSNNPNPIDPRSYQLEVFEVAKKRNTIAVLDTGSGKTLVAVMLIKEAYKAIKSSHIKKLIIFLAPTVNLVNQQFKHIKDLTGFKVEEYYGAKGVDTWDLKIWEKEISENDVLVMTPQILLDALRKAFLSIEMICLMIMDECHRATGKHPYSKIMEEFYHKANEKPKIFGMTASPVGKKVGVSSTKGCEGQISELEYILDSRRYTVEDRKEIDIHIPSAKESCRYYDQAQYPVLRLKLKIEALFESNALFSELRSLAQSEDVDYKFKKLHNGMFNKLEKILYCLEDLGSICAYEAAQMYHESFSKIIGGCEVYRNASLKCKFFMEKVMQLIEESLHLDDKKNSEVEFDYSKAVELRHISPKLLELIKIFQSLGESSQMSCLIFVER…
11	>Protein_coding_transcript7255_peptide_from_LuluDB
	MGSSEIDQNVSQSLSSNNPNPIDPRSYQLEVFEVAKKRNTIAVLDTGSGKTLVAVMLIKEAYKAIKSSHIKKLIIFLAPTVNLVNQQFKHIKDLTGFKVEEYYGAKGVDTWDLKIWEKEISENDVLVMTPQILLDALRKAFLSIEMICLMIMDECHRATGKHPYSKIMEEFYHKANEKPKIFGMTASPVGKKVGVSSTKGCEGQISELEYILDSRRYTVEDRKEIDIHIPSAKESCRYYDQAQYPVLRLKLKIEALFESNALFSELRSLAQSEDVDYKFKKLHNGMFNKLEKILYCLEDLGSICAYEAAQMYHESFSKIIGGCEVYRNASLKCKFFMEKVMQLIEESLHLDDKKNSEVEFDYSKAVELRHISPKLLELIKIFQSLGESSQMSCLIFVER…
12	>Protein_coding_transcript142685_peptide_from_LuluDB
	MGSSEIDQNVSQSLSSNNPNPIDPRSYQLEVFEVAKKRNTIAVLDTGSGKTLVAVMLIKEAYKAIKSSHIKKLIIFLAPTVNLVNQQFKHIKDLTGFKVEEYYGAKGVDTWDLKIWEKEISENDVLVMTPQILLDALRKAFLSIEMICLMIMDECHRATGKHPYSKIMEEFYHKANEKPKIFGMTASPVGKKVGVSSTKGCEGQISELEYILDSRRYTVEDRKEIDIHIPSAKESCRYYDQAQYPVLRLKLKIEALFESNALFSELRSLAQSEDVDYKFKKLHNGMFNKLEKILYCLEDLGSICAYEAAQMYHESFSKIIGGCEVYRNASLKCKFFMEKVMQLIEESLHLDDKKNSEVEFDYSKAVELRHISPKLLELIKIFQSLGESSQMSCLIFVER…
13	>Protein_coding_transcript142680_peptide_from_LuluDB
	MGSSEIDQNVSQSLSSNNPNPIDPRSYQLEVFEVAKKRNTIAVLDTGSGKTLVAVMLIKEAYKAIKSSHIKKLIIFLAPTVNLVNQQFKHIKDLTGFKVEEYYGAKGVDTWDLKIWEKEISENDVLVMTPQILLDALRKAFLSIEMICLMIMDECHRATGKHPYSKIMEEFYHKANEKPKIFGMTASPVGKKVGVSSTKGCEGQISELEYILDSRRYTVEDRKEIDIHIPSAKESCRYYDQAQYPVLRLKLKIEALFESNALFSELRSLAQSEDVDYKFKKLHNGMFNKLEKILYCLEDLGSICAYEAAQMYHESFSKIIGGCEVYRNASLKCKFFMEKVMQLIEESLHLDDKKNSEVEFDYSKAVELRHISPKLLELIKIFQSLGESSQMSCLIFVER…
14	>Protein_coding_transcript7260_peptide_from_LuluDB
	MGSSEIDQNVSQSLSSNNPNPIDPRSYQLEVFEVAKKRNTIAVLDTGSGKTLVAVMLIKEAYKAIKSSHIKKLIIFLAPTVNLVNQQFKHIKDLTGFKVEEYYGAKGVDTWDLKIWEKEISENDVLVMTPQILLDALRKAFLSIEMICLMIMDECHRATGKHPYSKIMEEFYHKANEKPKIFGMTASPVGKKVGVSSTKGCEGQISELEYILDSRRYTVEDRKEIDIHIPSAKESCRYYDQAQYPVLRLKLKIEALFESNALFSELRSLAQSEDVDYKFKKLHNGMFNKLEKILYCLEDLGSICAYEAAQMYHESFSKIIGGCEVYRNASLKCKFFMEKVMQLIEESLHLDDKKNSEVEFDYSKAVELRHISPKLLELIKIFQSLGESSQMSCLIFVER…

## Sheet: Table S6
Tab S6. Results of LuluDB search by built-in BLASTn using A. thaliana DCL4 CDS sequence as query.
																	Expression in flowers (RPM)										Expression in pods (RPM)
No.	query id	subject id	%identity	alignment length	mismatches	gap opens	query start	query end	subject start	subject end	evalue	bit score	subject sequence	transcript name	Protein coding name	ORF	FPAB	FPNAB	LF1	LF2	LF3	LF4	UF1	UF2	UF3	UF4	PAB	PNAB	PS1	PS2	PS3	PW1	PW2	PW3
1	NM_001203419.2_[gene=DCL4]	FTRINITY_DN57273_c0_g1_i9	66.208	2687	844	30	1421	4082	1298	3945	0	675	ACATGAAATGTATAATATTTGTAAATAGAATTGTGACTGCAAGGTCCCTGTCATACATACTACAGAAGCTCAAGCTTCTAAGACAATGGAAGAGTGATTTTCTAGTAGGAGTCCATGCCAGACTGAGGAGTATGTCACGAAAGACCATGAATATTATTGTTGAGAAGTTTCGCTCTGGAGAATTGAATCTATTGGTCGCGACCAAAGTGGGTGAAGAAGGACTTGACATTCAGACATGTTGCCTTGTCATACGTTTTGATCTTCCAGAAACTGTTGCCAGCTTTATACAGTCAAGGGGCCGTGCACGTATGCCCCAGTCAGAATATGCTTTTTTGGTGGACAGTGGCAATAAGAAGGAGCTTGACTTAATTGAAGGTTTTAAGAAGGATGAATACCGGA…	Ll_transcript_52585	229546	complete	0.15	0.52	0.73	0.42	0.09	0.14	0.07	0.53	0.09	0.3
2	NM_001203419.2_[gene=DCL4]	FTRINITY_DN57273_c0_g1_i9	68.344	616	143	6	350	918	194	804	4.85e-64	251	AGAAAGATCCTACCAAAATTGCTAGAAAGTATCAATTGGAGCTGTGCAAAAAAGCATTGGAGGAAAATATAATTGTGTATTTGGGCACAGGTTGCGGGAAGACACACATTGCTGTGCTGCTTATGCATGAGATGGGTCATTTGATTCGGAAACCCCAGAAAGACATATGCGTCTTTCTTGCCCCTACCGTGGCTTTAGTTCATCAGCAAGCGAAGGTTATAGAAGAATCGACTGATTTTAAGGTCGGAATTTACTGTGGGAGTTCCAAGCG---CTTGAAACGCCATCATGATTGGGAGCAGGAGATTGAACAATATGAGGTTCTGGTCATGACCCCGCAGATATTACTCCACAACTTGTCTCATTGTTTCATGAAAATGGAGATGATAGCACTTTTGA…	Ll_transcript_52585	229546	complete	0.15	0.52	0.73	0.42	0.09	0.14	0.07	0.53	0.09	0.3
3	NM_001203419.2_[gene=DCL4]	FTRINITY_DN57273_c0_g1_i5	66.208	2687	844	30	1421	4082	1298	3945	0	675	ACATGAAATGTATAATATTTGTAAATAGAATTGTGACTGCAAGGTCCCTGTCATACATACTACAGAAGCTCAAGCTTCTAAGACAATGGAAGAGTGATTTTCTAGTAGGAGTCCATGCCAGACTGAGGAGTATGTCACGAAAGACCATGAATATTATTGTTGAGAAGTTTCGCTCTGGAGAATTGAATCTATTGGTCGCGACCAAAGTGGGTGAAGAAGGACTTGACATTCAGACATGTTGCCTTGTCATACGTTTTGATCTTCCAGAAACTGTTGCCAGCTTTATACAGTCAAGGGGCCGTGCACGTATGCCCCAGTCAGAATATGCTTTTTTGGTGGACAGTGGCAATAAGAAGGAGCTTGACTTAATTGAAGGTTTTAAGAAGGATGAATACCGGA…	Ll_transcript_52549	229542	complete	0.55	2.17	2.88	2.86	3.55	1.36	1.06	1.55	2.48	0.29
4	NM_001203419.2_[gene=DCL4]	FTRINITY_DN57273_c0_g1_i5	68.344	616	143	6	350	918	194	804	4.85e-64	251	AGAAAGATCCTACCAAAATTGCTAGAAAGTATCAATTGGAGCTGTGCAAAAAAGCATTGGAGGAAAATATAATTGTGTATTTGGGCACAGGTTGCGGGAAGACACACATTGCTGTGCTGCTTATGCATGAGATGGGTCATTTGATTCGGAAACCCCAGAAAGACATATGCGTCTTTCTTGCCCCTACCGTGGCTTTAGTTCATCAGCAAGCGAAGGTTATAGAAGAATCGACTGATTTTAAGGTCGGAATTTACTGTGGGAGTTCCAAGCG---CTTGAAACGCCATCATGATTGGGAGCAGGAGATTGAACAATATGAGGTTCTGGTCATGACCCCGCAGATATTACTCCACAACTTGTCTCATTGTTTCATGAAAATGGAGATGATAGCACTTTTGA…	Ll_transcript_52549	229542	complete	0.55	2.17	2.88	2.86	3.55	1.36	1.06	1.55	2.48	0.29
5	NM_001203419.2_[gene=DCL4]	FTRINITY_DN57273_c0_g1_i6	65.896	1730	548	17	2371	4082	456	2161	4.53e-115	421	GATAGGGTCTACAAAAACTTTGGCTTATTTATCATGACTCGTCTTCCAGTGGAGGCTGAGAAGCTGGAACTTGATCTTCATCTTGCTCATGGTAGATCTGTGATTACAAAATTTGTTCCATTTGGAGTTGTAGAATTTGACAAAGATGAGATTAAGA-TGGCAGAGAATTTTCAAGAAATGTTCCTCAAAGTTGTTCTTGATCGATTCGAATTTATTTCTGAGTTTGTACCCTTGGGTAAGGGTGAATCTCACAGTA---GCACATCAACCTTCTACCTTTTGCTTCCAGTCATATTGCAAGAATATGAAAACATCATGACGGTAGATTGGAAGACAGTGAGGCGATGCCTTTCTTCGCCAATTTTCAGGCATCCAGCAGATACTGTGGATCAAAAGGT…	Ll_transcript_52558	229543	complete	0.73	0.87	0.92	1.14	0.82	0.71	0.42	1.04	0.59	0.82
6	NM_001203419.2_[gene=DCL4]	FTRINITY_DN57273_c0_g1_i1	65.896	1730	548	17	2371	4082	544	2249	4.53e-115	421	GATAGGGTCTACAAAAACTTTGGCTTATTTATCATGACTCGTCTTCCAGTGGAGGCTGAGAAGCTGGAACTTGATCTTCATCTTGCTCATGGTAGATCTGTGATTACAAAATTTGTTCCATTTGGAGTTGTAGAATTTGACAAAGATGAGATTAAGA-TGGCAGAGAATTTTCAAGAAATGTTCCTCAAAGTTGTTCTTGATCGATTCGAATTTATTTCTGAGTTTGTACCCTTGGGTAAGGGTGAATCTCACAGTA---GCACATCAACCTTCTACCTTTTGCTTCCAGTCATATTGCAAGAATATGAAAACATCATGACGGTAGATTGGAAGACAGTGAGGCGATGCCTTTCTTCGCCAATTTTCAGGCATCCAGCAGATACTGTGGATCAAAAGGT…	Ll_transcript_52528	229540	complete	2.46	2.23	2.05	2.21	2.41	1.99	2.09	2.3	2.93	1.48
7	NM_001203419.2_[gene=DCL4]	TRINITY_DN49024_c1_g2_i2	65.896	1730	548	17	2371	4082	338	2043	4.53e-115	421	GATAGGGTCTACAAAAACTTTGGCTTATTTATCATGACTCGTCTTCCAGTGGAGGCTGAGAAGCTGGAACTTGATCTTCATCTTGCTCATGGTAGATCTGTGATTACAAAATTTGTTCCATTTGGAGTTGTAGAATTTGACAAAGATGAGATTAAGA-TGGCAGAGAATTTTCAAGAAATGTTCCTCAAAGTTGTTCTTGATCGATTCGAATTTATTTCTGAGTTTGTACCCTTGGGTAAGGGTGAATCTCACAGTA---GCACATCAACCTTCTACCTTTTGCTTCCAGTCATATTGCAAGAATATGAAAACATCATGACGGTAGATTGGAAGACAGTGAGGCGATGCCTTTCTTCGCCAATTTTCAGGCATCCAGCAGATACTGTGGATCAAAAGGT…	Ll_transcript_330908	65546	5prime_partial											1.6	6.9	13	7.3	13.5	8.1	6.7	5
8	NM_001203419.2_[gene=DCL4]	FTRINITY_DN57273_c0_g1_i7	67.957	1111	334	13	1421	2524	1298	2393	1.3e-96	360	ACATGAAATGTATAATATTTGTAAATAGAATTGTGACTGCAAGGTCCCTGTCATACATACTACAGAAGCTCAAGCTTCTAAGACAATGGAAGAGTGATTTTCTAGTAGGAGTCCATGCCAGACTGAGGAGTATGTCACGAAAGACCATGAATATTATTGTTGAGAAGTTTCGCTCTGGAGAATTGAATCTATTGGTCGCGACCAAAGTGGGTGAAGAAGGACTTGACATTCAGACATGTTGCCTTGTCATACGTTTTGATCTTCCAGAAACTGTTGCCAGCTTTATACAGTCAAGGGGCCGTGCACGTATGCCCCAGTCAGAATATGCTTTTTTGGTGGACAGTGGCAATAAGAAGGAGCTTGACTTAATTGAAGGTTTTAAGAAGGATGAATACCGGA…	Ll_transcript_52580	229544	complete	1.59	0.21	0.71	0	0	0	1.09	1.49	0	0
9	NM_001203419.2_[gene=DCL4]	FTRINITY_DN57273_c0_g1_i7	68.344	616	143	6	350	918	194	804	4.85e-64	251	AGAAAGATCCTACCAAAATTGCTAGAAAGTATCAATTGGAGCTGTGCAAAAAAGCATTGGAGGAAAATATAATTGTGTATTTGGGCACAGGTTGCGGGAAGACACACATTGCTGTGCTGCTTATGCATGAGATGGGTCATTTGATTCGGAAACCCCAGAAAGACATATGCGTCTTTCTTGCCCCTACCGTGGCTTTAGTTCATCAGCAAGCGAAGGTTATAGAAGAATCGACTGATTTTAAGGTCGGAATTTACTGTGGGAGTTCCAAGCG---CTTGAAACGCCATCATGATTGGGAGCAGGAGATTGAACAATATGAGGTTCTGGTCATGACCCCGCAGATATTACTCCACAACTTGTCTCATTGTTTCATGAAAATGGAGATGATAGCACTTTTGA…	Ll_transcript_52580	229544	complete	1.59	0.21	0.71	0	0	0	1.09	1.49	0	0
10	NM_001203419.2_[gene=DCL4]	TRINITY_DN49024_c1_g2_i5	65.469	1587	506	17	2371	3939	338	1900	1.93e-94	352	GATAGGGTCTACAAAAACTTTGGCTTATTTATCATGACTCGTCTTCCAGTGGAGGCTGAGAAGCTGGAACTTGATCTTCATCTTGCTCATGGTAGATCTGTGATTACAAAATTTGTTCCATTTGGAGTTGTAGAATTTGACAAAGATGAGATTAAGA-TGGCAGAGAATTTTCAAGAAATGTTCCTCAAAGTTGTTCTTGATCGATTCGAATTTATTTCTGAGTTTGTACCCTTGGGTAAGGGTGAATCTCACAGTA---GCACATCAACCTTCTACCTTTTGCTTCCAGTCATATTGCAAGAATATGAAAACATCATGACGGTAGATTGGAAGACAGTGAGGCGATGCCTTTCTTCGCCAATTTTCAGGCATCCAGCAGATACTGTGGATCAAAAGGT…	Ll_transcript_330928	65548	5prime_partial											0.4	0	0.3	0.4	0.2	0.1	0.2	0.1
11	NM_001203419.2_[gene=DCL4]	TRINITY_DN49024_c1_g2_i5	71.233	146	42	0	3937	4082	2029	2174	7.71e-11	75.2	CAGCGATTGGAGTTTCTTGGAGATGCTGTGTTGGATTATTTGATTAGTTCATACCTATACTCAGCTTATCCCAAGTTAAAGCCTGGTCAATTGACAGATTTGAGATCATTGTCTGTTAACAATAAGGCATTTGCCTGTGTTGCGGT	Ll_transcript_330928	65548	5prime_partial											0.4	0	0.3	0.4	0.2	0.1	0.2	0.1
12	NM_001203419.2_[gene=DCL4]	TRINITY_DN52674_c2_g6_i2	70.497	644	184	3	1421	2064	1357	1994	1.3e-77	297	ACATGAAATGTATAATATTTGTAAATAGAATTGTGACTGCAAGGTCCCTGTCATACATACTACAGAAGCTCAAGCTTCTAAGACAATGGAAGAGTGATTTTCTAGTAGGAGTCCATGCCAGACTGAGGAGTATGTCACGAAAGACCATGAATATTATTGTTGAGAAGTTTCGCTCTGGAGAATTGAATCTATTGGTCGCGACCAAAGTGGGTGAAGAAGGACTTGACATTCAGACATGTTGCCTTGTCATACGTTTTGATCTTCCAGAAACTGTTGCCAGCTTTATACAGTCAAGGGGCCGTGCACGTATGCCCCAGTCAGAATATGCTTTTTTGGTGGACAGTGGCAATAAGAAGGAGCTTGACTTAATTGAAGGTTTTAAGAAGGATGAATACCGGA…	Ll_transcript_465453	125315	3prime_partial											0.4	4.7	9.5	5.3	7.5	5	4.1	2.6
13	NM_001203419.2_[gene=DCL4]	TRINITY_DN52674_c2_g6_i2	68.344	616	143	6	350	918	253	863	4.85e-64	251	AGAAAGATCCTACCAAAATTGCTAGAAAGTATCAATTGGAGCTGTGCAAAAAAGCATTGGAGGAAAATATAATTGTGTATTTGGGCACAGGTTGCGGGAAGACACACATTGCTGTGCTGCTTATGCATGAGATGGGTCATTTGATTCGGAAACCCCAGAAAGACATATGCGTCTTTCTTGCCCCTACCGTGGCTTTAGTTCATCAGCAAGCGAAGGTTATAGAAGAATCGACTGATTTTAAGGTCGGAATTTACTGTGGGAGTTCCAAGCG---CTTGAAACGCCATCATGATTGGGAGCAGGAGATTGAACAATATGAGGTTCTGGTCATGACCCCGCAGATATTACTCCACAACTTGTCTCATTGTTTCATGAAAATGGAGATGATAGCACTTTTGA…	Ll_transcript_465453	125315	3prime_partial											0.4	4.7	9.5	5.3	7.5	5	4.1	2.6
14	NM_001203419.2_[gene=DCL4]	FTRINITY_DN57273_c0_g1_i8	68.344	616	143	6	350	918	194	804	4.85e-64	251	AGAAAGATCCTACCAAAATTGCTAGAAAGTATCAATTGGAGCTGTGCAAAAAAGCATTGGAGGAAAATATAATTGTGTATTTGGGCACAGGTTGCGGGAAGACACACATTGCTGTGCTGCTTATGCATGAGATGGGTCATTTGATTCGGAAACCCCAGAAAGACATATGCGTCTTTCTTGCCCCTACCGTGGCTTTAGTTCATCAGCAAGCGAAGGTTATAGAAGAATCGACTGATTTTAAGGTCGGAATTTACTGTGGGAGTTCCAAGCG---CTTGAAACGCCATCATGATTGGGAGCAGGAGATTGAACAATATGAGGTTCTGGTCATGACCCCGCAGATATTACTCCACAACTTGTCTCATTGTTTCATGAAAATGGAGATGATAGCACTTTTGA…	Ll_transcript_52584	229545	complete	0.43	0.51	0.18	1.02	1.69	0.17	0	0.56	0	0.14
15	NM_001203419.2_[gene=DCL4]	TRINITY_DN52674_c2_g6_i1	70.878	467	130	3	1598	2064	291	751	8.22e-55	221	AACAGTTGAATCTATTGGTCGCGACCAAAGTGGGTGAAGAAGGACTTGACATTCAGACATGTTGCCTTGTCATACGTTTTGATCTTCCAGAAACTGTTGCCAGCTTTATACAGTCAAGGGGCCGTGCACGTATGCCCCAGTCAGAATATGCTTTTTTGGTGGACAGTGGCAATAAGAAGGAGCTTGACTTAATTGAAGGTTTTAAGAAGGATGAATACCGGATGAATATGGAAGTTTCTTCACGAACATCCAATGACATACACAGCATCCCCAATGAAAGAATATTCCAGGTTGATTCATCTGGTGCTTCTGTCAGTTCTGGATATAGTATCTCATTGCTTCACCAGTATTGTTCAAAGCTTCCACATGATGAGTACTTTGATCCCAAACCA-AGTTTT…	Ll_transcript_465447	125314	3prime_partial											0.1	0	0.2	0.1	0	0.2	0.1	0
16	NM_001203419.2_[gene=DCL4]	FTRINITY_DN57273_c0_g1_i3	67.468	624	174	10	3472	4082	173	780	3.99e-46	192	CAGGTCTATGTACGTGATCAGGCATTAGATCCCTCCATGTTCTATGCATTAGGCCGTCCTTGCCCATTAGTTTGTGACAAGGAAACT-GAAGAAAG---CATACACTTATGTTTAAATTCTGTCAAGGATCAAGGAAGTGCAAAT------GAAGTCCGATGCAATAAAAATCACCACTGGTTACATCGGAAAACAATTTCTGATGTGGTTGAAGCTCTGGTTGGAGGATTCTTAGTTGACAGTGGCTTTAAAGCTGCAATTGCATTTCTTACATGGATTGGCATACCAATCAATTTTGAGGCCTCACAAGTGGTTAATGCTTGCTTTGGAAGTGCTGGCTATATTCCTCTTTCT----GCAG--ATTTAGACATTCGTTCACTTGAAGATAAGTTAGG…	Ll_transcript_52542	229541	complete	1.73	2.3	2.52	2.12	0.31	1.64	4.22	3.72	0	2.7
Complete sequence
No.	Accession number/ sequence
1	>FTRINITY_DN57273_c0_g1_i9_from_LuluDB
	TTCAGTTTCAGTTTCAGTTTCAGTTTCAGTTTCAGTTTCAGGACAAAACAACCTTCGAACCCTTTCTACTACATCCTCATCACACTCACAATGCCAGACGGAGAATCTTCTACCCATGCTTCATCCATCACTCACCATTTAGATTCTCTCACTCTCTCAGAACCCACAAATCATGGGGAAGAGTACTCGGTTAAGAAAGATCCTACCAAAATTGCTAGAAAGTATCAATTGGAGCTGTGCAAAAAAGCATTGGAGGAAAATATAATTGTGTATTTGGGCACAGGTTGCGGGAAGACACACATTGCTGTGCTGCTTATGCATGAGATGGGTCATTTGATTCGGAAACCCCAGAAAGACATATGCGTCTTTCTTGCCCCTACCGTGGCTTTAGTTCATCAG…
2	>FTRINITY_DN57273_c0_g1_i5_from_LuluDB
	TTCAGTTTCAGTTTCAGTTTCAGTTTCAGTTTCAGTTTCAGGACAAAACAACCTTCGAACCCTTTCTACTACATCCTCATCACACTCACAATGCCAGACGGAGAATCTTCTACCCATGCTTCATCCATCACTCACCATTTAGATTCTCTCACTCTCTCAGAACCCACAAATCATGGGGAAGAGTACTCGGTTAAGAAAGATCCTACCAAAATTGCTAGAAAGTATCAATTGGAGCTGTGCAAAAAAGCATTGGAGGAAAATATAATTGTGTATTTGGGCACAGGTTGCGGGAAGACACACATTGCTGTGCTGCTTATGCATGAGATGGGTCATTTGATTCGGAAACCCCAGAAAGACATATGCGTCTTTCTTGCCCCTACCGTGGCTTTAGTTCATCAG…
3	>FTRINITY_DN57273_c0_g1_i6_from_LuluDB
	TAACTAAGGAGTTTCATGGAACTATGATAGAACTTTTATGTTTTAACTTTTGATAATCTCTCTTTCAGGTACTTTGACTCCAAACCAAGTCTTTTTATGATGATTTAAGGGGAACTGTCTACCGCATAACTTTGCCTGTCCCTGCTTCAATACACCAAATTGTTAGTACCCCACAGTTGTCTATGGAAGAAGCCAAAAGGGATGCTTGCCTGAAAGCAATCGAAGAATTGTACAAATTAGGTGCTTTAAGTGATTTTCTCTTGCCAAATCAAAATGAATCAAAGCCAGAGGAGCAGGTTTTGAGCTCCTCCAATTCAGATGGATGTGAAGATGAGGTTTCAAGAGGAGAATTATATGAGATGCTAGTTCCTGCTGCCTTTCGGCAGTCGTGGGTAAATA…
4	>FTRINITY_DN57273_c0_g1_i1_from_LuluDB
	CAGGTTTGGAATCAGATTCGGTGATTTTACGGTGTTTCAATTTGTTTAACGTTTTTCTTTTCTTCTTCCTCTCCATTGGTTTGTCAGGAGATGATGGAAGAGGAGCAACATCCTTATCCTTCTTTGGCTTCCTCTTCTTCGGTGGTTTTGATATAGGTACTTTGACTCCAAACCAAGTCTTTTTATGATGATTTAAGGGGAACTGTCTACCGCATAACTTTGCCTGTCCCTGCTTCAATACACCAAATTGTTAGTACCCCACAGTTGTCTATGGAAGAAGCCAAAAGGGATGCTTGCCTGAAAGCAATCGAAGAATTGTACAAATTAGGTGCTTTAAGTGATTTTCTCTTGCCAAATCAAAATGAATCAAAGCCAGAGGAGCAGGTTTTGAGCTCCTCC…
5	>FTRINITY_DN57273_c0_g1_i7_from_LuluDB
	TTCAGTTTCAGTTTCAGTTTCAGTTTCAGTTTCAGTTTCAGGACAAAACAACCTTCGAACCCTTTCTACTACATCCTCATCACACTCACAATGCCAGACGGAGAATCTTCTACCCATGCTTCATCCATCACTCACCATTTAGATTCTCTCACTCTCTCAGAACCCACAAATCATGGGGAAGAGTACTCGGTTAAGAAAGATCCTACCAAAATTGCTAGAAAGTATCAATTGGAGCTGTGCAAAAAAGCATTGGAGGAAAATATAATTGTGTATTTGGGCACAGGTTGCGGGAAGACACACATTGCTGTGCTGCTTATGCATGAGATGGGTCATTTGATTCGGAAACCCCAGAAAGACATATGCGTCTTTCTTGCCCCTACCGTGGCTTTAGTTCATCAG…
6	>FTRINITY_DN57273_c0_g1_i8_from_LuluDB
	TTCAGTTTCAGTTTCAGTTTCAGTTTCAGTTTCAGTTTCAGGACAAAACAACCTTCGAACCCTTTCTACTACATCCTCATCACACTCACAATGCCAGACGGAGAATCTTCTACCCATGCTTCATCCATCACTCACCATTTAGATTCTCTCACTCTCTCAGAACCCACAAATCATGGGGAAGAGTACTCGGTTAAGAAAGATCCTACCAAAATTGCTAGAAAGTATCAATTGGAGCTGTGCAAAAAAGCATTGGAGGAAAATATAATTGTGTATTTGGGCACAGGTTGCGGGAAGACACACATTGCTGTGCTGCTTATGCATGAGATGGGTCATTTGATTCGGAAACCCCAGAAAGACATATGCGTCTTTCTTGCCCCTACCGTGGCTTTAGTTCATCAG…
7	>FTRINITY_DN57273_c0_g1_i3_from_LuluDB
	GAAAAATACGAAGGTTACCCTAGGACTAAAAATATATAAATTAACTGAAACAACAATGTAATAAGGCTATTACACTTGATAACTTTTAATCATCTTGGTGTCAAACTTTAGAATGCTTTTTATTTATCATCTAGCAGCGTAAGGATTATCTCAATCTCCCTGTCCCCTCTTCCAGGTCTATGTACGTGATCAGGCATTAGATCCCTCCATGTTCTATGCATTAGGCCGTCCTTGCCCATTAGTTTGTGACAAGGAAACTGAAGAAAGCATACACTTATGTTTAAATTCTGTCAAGGATCAAGGAAGTGCAAATGAAGTCCGATGCAATAAAAATCACCACTGGTTACATCGGAAAACAATTTCTGATGTGGTTGAAGCTCTGGTTGGAGGATTCTTAGT…
Complete CDS
No.	Accession number/ sequence
1	>Protein_coding_transcript229546_CDS_from_LuluDB
	ATGACATACACAGCATCCCCAATGAAAGAATATTCCAGGTTGATTCATCTGGTGCTTCTGTCAGTTCTGGATATAGTATCTCATTGCTTCACCAGTATTGTTCAAAGCTTCCACATGATGAGTACTTTGATCCCAAACCAAGTTTTTTTTTACTTTGATGATTTAGGGGGAACTGTCTGCCACATAACTTTGCCTGCCAATGCTCCGATACACCAAATTGTTAGTACCCCACAGTTGTCTATGGAAGAAGCCAAAAGGGATGCTTGCCTGAAAGCAATCGAAGAATTGTACAAATTAGGTGCTTTAAGTGATTTTCTCTTGCCAAATCAAAATGAATCAAAGCCAGAGGAGCAGGTTTTGAGCTCCTCCAATTCAGATGGATGTGAAGATGAGGTTTCA…
2	>Protein_coding_transcript229542_CDS_from_LuluDB
	ATGACATACACAGCATCCCCAATGAAAGAATATTCCAGGTTGATTCATCTGGTGCTTCTGTCAGTTCTGGATATAGTATCTCATTGCTTCACCAGTATTGTTCAAAGCTTCCACATGATGAGTACTTTGATCCCAAACCAAGTTTTTTTTTACTTTGATGATTTAGGGGGAACTGTCTGCCACATAACTTTGCCTGCCAATGCTCCGATACACCAAATTGTTAGTACCCCACAGTTGTCTATGGAAGAAGCCAAAAGGGATGCTTGCCTGAAAGCAATCGAAGAATTGTACAAATTAGGTGCTTTAAGTGATTTTCTCTTGCCAAATCAAAATGAATCAAAGCCAGAGGAGCAGGTTTTGAGCTCCTCCAATTCAGATGGATGTGAAGATGAGGTTTCA…
3	>Protein_coding_transcript229543_CDS_from_LuluDB
	ATGGAAGAAGCCAAAAGGGATGCTTGCCTGAAAGCAATCGAAGAATTGTACAAATTAGGTGCTTTAAGTGATTTTCTCTTGCCAAATCAAAATGAATCAAAGCCAGAGGAGCAGGTTTTGAGCTCCTCCAATTCAGATGGATGTGAAGATGAGGTTTCAAGAGGAGAATTATATGAGATGCTAGTTCCTGCTGCCTTTCGGCAGTCGTGGGTAAATAAGGAGAAAATTGTTCATCTGAACTCTTACTACTTGAAATTTTGCCCATGTCCAGAGGATAGGGTCTACAAAAACTTTGGCTTATTTATCATGACTCGTCTTCCAGTGGAGGCTGAGAAGCTGGAACTTGATCTTCATCTTGCTCATGGTAGATCTGTGATTACAAAATTTGTTCCATTTGGA…
4	>Protein_coding_transcript229540_CDS_from_LuluDB
	ATGGAAGAAGCCAAAAGGGATGCTTGCCTGAAAGCAATCGAAGAATTGTACAAATTAGGTGCTTTAAGTGATTTTCTCTTGCCAAATCAAAATGAATCAAAGCCAGAGGAGCAGGTTTTGAGCTCCTCCAATTCAGATGGATGTGAAGATGAGGTTTCAAGAGGAGAATTATATGAGATGCTAGTTCCTGCTGCCTTTCGGCAGTCGTGGGTAAATAAGGAGAAAATTGTTCATCTGAACTCTTACTACTTGAAATTTTGCCCATGTCCAGAGGATAGGGTCTACAAAAACTTTGGCTTATTTATCATGACTCGTCTTCCAGTGGAGGCTGAGAAGCTGGAACTTGATCTTCATCTTGCTCATGGTAGATCTGTGATTACAAAATTTGTTCCATTTGGA…
5	>Protein_coding_transcript229544_CDS_from_LuluDB
	ATGCCAGACGGAGAATCTTCTACCCATGCTTCATCCATCACTCACCATTTAGATTCTCTCACTCTCTCAGAACCCACAAATCATGGGGAAGAGTACTCGGTTAAGAAAGATCCTACCAAAATTGCTAGAAAGTATCAATTGGAGCTGTGCAAAAAAGCATTGGAGGAAAATATAATTGTGTATTTGGGCACAGGTTGCGGGAAGACACACATTGCTGTGCTGCTTATGCATGAGATGGGTCATTTGATTCGGAAACCCCAGAAAGACATATGCGTCTTTCTTGCCCCTACCGTGGCTTTAGTTCATCAGCAAGCGAAGGTTATAGAAGAATCGACTGATTTTAAGGTCGGAATTTACTGTGGGAGTTCCAAGCGCTTGAAACGCCATCATGATTGGGAG…
6	>Protein_coding_transcript229545_CDS_from_LuluDB
	ATGCCAGACGGAGAATCTTCTACCCATGCTTCATCCATCACTCACCATTTAGATTCTCTCACTCTCTCAGAACCCACAAATCATGGGGAAGAGTACTCGGTTAAGAAAGATCCTACCAAAATTGCTAGAAAGTATCAATTGGAGCTGTGCAAAAAAGCATTGGAGGAAAATATAATTGTGTATTTGGGCACAGGTTGCGGGAAGACACACATTGCTGTGCTGCTTATGCATGAGATGGGTCATTTGATTCGGAAACCCCAGAAAGACATATGCGTCTTTCTTGCCCCTACCGTGGCTTTAGTTCATCAGCAAGCGAAGGTTATAGAAGAATCGACTGATTTTAAGGTCGGAATTTACTGTGGGAGTTCCAAGCGCTTGAAACGCCATCATGATTGGGAG…
7	>Protein_coding_transcript229541_CDS_from_LuluDB
	ATGTTCTATGCATTAGGCCGTCCTTGCCCATTAGTTTGTGACAAGGAAACTGAAGAAAGCATACACTTATGTTTAAATTCTGTCAAGGATCAAGGAAGTGCAAATGAAGTCCGATGCAATAAAAATCACCACTGGTTACATCGGAAAACAATTTCTGATGTGGTTGAAGCTCTGGTTGGAGGATTCTTAGTTGACAGTGGCTTTAAAGCTGCAATTGCATTTCTTACATGGATTGGCATACCAATCAATTTTGAGGCCTCACAAGTGGTTAATGCTTGCTTTGGAAGTGCTGGCTATATTCCTCTTTCTGCAGATTTAGACATTCGTTCACTTGAAGATAAGTTAGGATATCACTTTGTTCATAAGGGTCTGCTTATCCAGGCATTTGTACATCCTTCT…
Amino acid Sequence
No.	Accession number/ sequence
1	>Protein_coding_transcript229546_peptide_from_LuluDB
	MTYTASPMKEYSRLIHLVLLSVLDIVSHCFTSIVQSFHMMSTLIPNQVFFYFDDLGGTVCHITLPANAPIHQIVSTPQLSMEEAKRDACLKAIEELYKLGALSDFLLPNQNESKPEEQVLSSSNSDGCEDEVSRGELYEMLVPAAFRQSWVNKEKIVHLNSYYLKFCPCPEDRVYKNFGLFIMTRLPVEAEKLELDLHLAHGRSVITKFVPFGVVEFDKDEIKMAENFQEMFLKVVLDRFEFISEFVPLGKGESHSSTSTFYLLLPVILQEYENIMTVDWKTVRRCLSSPIFRHPADTVDQKVFHLDIHLQLANGYRSVKDIENSLVYVPYKKSFYFVTSVIYVKSGSSPYKDSGASTYANHFIEKYSIHLKFPEQPLLHAKPLFNLHNLLHNRRHEDT…
2	>Protein_coding_transcript229542_peptide_from_LuluDB
	MTYTASPMKEYSRLIHLVLLSVLDIVSHCFTSIVQSFHMMSTLIPNQVFFYFDDLGGTVCHITLPANAPIHQIVSTPQLSMEEAKRDACLKAIEELYKLGALSDFLLPNQNESKPEEQVLSSSNSDGCEDEVSRGELYEMLVPAAFRQSWVNKEKIVHLNSYYLKFCPCPEDRVYKNFGLFIMTRLPVEAEKLELDLHLAHGRSVITKFVPFGVVEFDKDEIKMAENFQEMFLKVVLDRFEFISEFVPLGKGESHSSTSTFYLLLPVILQEYENIMTVDWKTVRRCLSSPIFRHPADTVDQKVFHLDIHLQLANGYRSVKDIENSLVYVPYKKSFYFVTSVIYVKSGSSPYKDSGASTYANHFIEKYSIHLKFPEQPLLHAKPLFNLHNLLHNRRHEDT…
3	>Protein_coding_transcript229543_peptide_from_LuluDB
	MEEAKRDACLKAIEELYKLGALSDFLLPNQNESKPEEQVLSSSNSDGCEDEVSRGELYEMLVPAAFRQSWVNKEKIVHLNSYYLKFCPCPEDRVYKNFGLFIMTRLPVEAEKLELDLHLAHGRSVITKFVPFGVVEFDKDEIKMAENFQEMFLKVVLDRFEFISEFVPLGKGESHSSTSTFYLLLPVILQEYENIMTVDWKTVRRCLSSPIFRHPADTVDQKVFHLDIHLQLANGYRSVKDIENSLVYVPYKKSFYFVTSVIYVKSGSSPYKDSGASTYANHFIEKYSIHLKFPEQPLLHAKPLFNLHNLLHNRRHEDTEADELKEYFIDLPPELCELKIVGFSKDIGSSISLLPSIMHRLGNLLVAIELKQMLSSFFPEAAEIKALTVLEALTTERCM…
4	>Protein_coding_transcript229540_peptide_from_LuluDB
	MEEAKRDACLKAIEELYKLGALSDFLLPNQNESKPEEQVLSSSNSDGCEDEVSRGELYEMLVPAAFRQSWVNKEKIVHLNSYYLKFCPCPEDRVYKNFGLFIMTRLPVEAEKLELDLHLAHGRSVITKFVPFGVVEFDKDEIKMAENFQEMFLKVVLDRFEFISEFVPLGKGESHSSTSTFYLLLPVILQEYENIMTVDWKTVRRCLSSPIFRHPADTVDQKVFHLDIHLQLANGYRSVKDIENSLVYVPYKKSFYFVTSVIYVKSGSSPYKDSGASTYANHFIEKYSIHLKFPEQPLLHAKPLFNLHNLLHNRRHEDTEADELKEYFIDLPPELCELKIVGFSKDIGSSISLLPSIMHRLGNLLVAIELKQMLSSFFPEAAEIKALTVLEALTTERCM…
5	>Protein_coding_transcript229544_peptide_from_LuluDB
	MPDGESSTHASSITHHLDSLTLSEPTNHGEEYSVKKDPTKIARKYQLELCKKALEENIIVYLGTGCGKTHIAVLLMHEMGHLIRKPQKDICVFLAPTVALVHQQAKVIEESTDFKVGIYCGSSKRLKRHHDWEQEIEQYEVLVMTPQILLHNLSHCFMKMEMIALLIFDECHHAQVKSNHPYASVMKVFYKNNSTKVPRIFGMTASPVVGKGSSNEANLAKSINSLEHMLDAKVYSVEDQELQSFVTTPLITIHHYGSTENRETNLYTTYYAKLEEIKRQCTAILGKNVEDHQKRMNTKKLLNRMHENVLFCLGSLGIWGALQASRILLSGDRSERHELVEAEGYSSDDSLFDKYLAQAAELFSSQCGRVSDLSSVETLTEPFFSSKLLRLIGILSNFR…
6	>Protein_coding_transcript229545_peptide_from_LuluDB
	MPDGESSTHASSITHHLDSLTLSEPTNHGEEYSVKKDPTKIARKYQLELCKKALEENIIVYLGTGCGKTHIAVLLMHEMGHLIRKPQKDICVFLAPTVALVHQQAKVIEESTDFKVGIYCGSSKRLKRHHDWEQEIEQYEVLVMTPQILLHNLSHCFMKMEMIALLIFDECHHAQVKSNHPYASVMKVFYKNNSTKVPRIFGMTASPVVGKGSSNEANLAKSINSLEHMLDAKVYSVEDQELQSFVTTPLITIHHYGSTENRETNLYTTYYAKLEEIKRQCTAILGKNVEDHQKRMNTKKLLNRMHENVLFCLGSLGIWGALQASRILLSGDRSERHELVEAEGYSSDDSLFDKYLAQAAELFSSQCGRVSDLSSVETLTEPFFSSKLLRLIGILSNFR…
7	>Protein_coding_transcript229541_peptide_from_LuluDB
	MFYALGRPCPLVCDKETEESIHLCLNSVKDQGSANEVRCNKNHHWLHRKTISDVVEALVGGFLVDSGFKAAIAFLTWIGIPINFEASQVVNACFGSAGYIPLSADLDIRSLEDKLGYHFVHKGLLIQAFVHPSYNKHGGGCYQRLEFLGDAVLDYLISSYLYSAYPKLKPGQLTDLRSLSVNNKAFACVAVDHDFNEFLLSDSSGLSEAIKKYVDYIRRPESRSGANQGPKCPKALGDLMESCVGAILLDSGFNLNKVWDVMTSFLDPIMKFSSTLQLSPVRDLQELCQSHNLDLEFQTTKLTKMFSVEAKVTRDGVSKSASATSQSIKEASKMASQLLFSHFKDQGWKPKSKPLEEVLKTTYKMEPKLIGYDETPIDVTPANTIEHIMVNGDPYSKSN…

## Sheet: Table S7
Tab S7. List of regulatory sequences identified within 5'UTRs of L. luteus mRNAs coding for DCL1, 3 and 4 using PlantCare search.
DCL1 5'UTR 604 nt
No.	Site Name	Sequence	Position	Matrix score.	Strand	Organism	Function
1	AAGAA-motif	GAAAGAA	86	7	-	Avena sativa	-
2	AAGAA-motif	GAAAGAA	434	7	-	Avena sativa	-
3	GARE-motif	TCTGTTG	123	7	-	Brassica oleracea	gibberellin-responsive element
4	GARE-motif	TCTGTTG	360	7	+	Brassica oleracea	gibberellin-responsive element
5	CAAT-box	CAAAT	37	5	-	Pisum sativum	common cis-acting element in promoter and enhancer regions
6	CAAT-box	CAAT	208	4	+	Nicotiana glutinosa	common cis-acting element in promoter and enhancer regions
7	CAAT-box	CAAT	428	4	+	Nicotiana glutinosa	common cis-acting element in promoter and enhancer regions
8	CAAT-box	CAAT	468	4	+	Nicotiana glutinosa	common cis-acting element in promoter and enhancer regions
9	CAAT-box	CAAAT	496	5	+	Pisum sativum	common cis-acting element in promoter and enhancer regions
10	CAAT-box	CAAT	510	4	-	Nicotiana glutinosa	common cis-acting element in promoter and enhancer regions
11	CAAT-box	CAAAT	577	5	+	Pisum sativum	common cis-acting element in promoter and enhancer regions
12	AE-box	AGAAACAA	71	8	-	Arabidopsis thaliana	part of a module for light response
13	TATA-box	TATA	16	4	+	Arabidopsis thaliana	core promoter element around -30 of transcription start
14	TATA-box	TATA	182	4	+	Arabidopsis thaliana	core promoter element around -30 of transcription start
15	TCA-element	TCAGAAGAGG	125	9	+	Brassica oleracea	cis-acting element involved in salicylic acid responsiveness
16	ARE	AAACCA	81	6	-	Zea mays	cis-acting regulatory element essential for the anaerobic induction
17	ARE	AAACCA	298	6	-	Zea mays	cis-acting regulatory element essential for the anaerobic induction
18	Myb	CAACTG	114	6	-	Arabidopsis thaliana	-
19	Myb-binding site	CAACAG	111	6	+	Nicotiana tabacum	MYB binding site involved in drought-inducibility
20	Myb-binding site	CAACAG	123	6	+	Nicotiana tabacum	MYB binding site involved in drought-inducibility
21	Myb-binding site	CAACAG	361	6	-	Nicotiana tabacum	MYB binding site involved in drought-inducibility
22	MYB	CAACAG	111	6	+	Arabidopsis thaliana	MYB binding site involved in drought-inducibility
23	MYB	CAACAG	123	6	+	Arabidopsis thaliana	MYB binding site involved in drought-inducibility
24	MYB	CAACAG	361	6	-	Arabidopsis thaliana	MYB binding site involved in drought-inducibility
25	MBS	CAACTG	114	6	-	Arabidopsis thaliana	MYB binding site involved in drought-inducibility
26	TCT-motif	TCTTAC	265	6	+	Arabidopsis thaliana	part of a light responsive element
27	TC-rich repeats	GTTTTCTTAC	83	9	+	Nicotiana tabacum	cis-acting element involved in defense and stress responsiveness
28	STRE	AGGGG	387	5	-	Arabidopsis thaliana	-
29	STRE	AGGGG	415	5	-	Arabidopsis thaliana	-
30	STRE	AGGGG	585	5	+	Arabidopsis thaliana	-
31	AuxRR-core	GGTCCAT	505	7	+	Nicotiana tabacum	cis-acting regulatory element involved in auxin responsiveness
DCL3 5'UTR 201 nt
No.	Site Name	Sequence	Position	Matrix score.	Strand	Organism	Function
1	CAAT-box	CAAT	126	4	-	Nicotiana glutinosa	-
2	CAAT-box	CAAAT	130	5	-	Pisum sativum	common cis-acting element in promoter and enhancer regions
3	CAAT-box	CAAT	183	4	-	Nicotiana glutinosa	-
4	TATA-box	TATAA	149	5	-	Arabidopsis thaliana	core promoter element around -30 of transcription start
5	TATA-box	TATA	150	4	-	Arabidopsis thaliana	core promoter element around -30 of transcription start
6	TATA-box	ATTATA	155	6	+	Brassica napus	core promoter element around -30 of transcription start
7	TATA-box	TATAA	156	5	-	Arabidopsis thaliana	core promoter element around -30 of transcription start
8	TATA-box	TATA	157	4	-	Arabidopsis thaliana	core promoter element around -30 of transcription start
9	TCT-motif	TCTTAC	95	6	+	Arabidopsis thaliana	part of a light responsive element
10	AE-box	AGAAACTT	90	8	-	Arabidopsis thaliana	part of a module for light response
11	ARE	AAACCA	135	6	-	Zea mays	cis-acting regulatory element essential for the anaerobic induction
DCL4 5'UTR 1726 nt
No.	Site Name	Sequence	Position	Matrix score.	Strand	Organism	Function
1	as-1	TGACG	924	5	-	Arabidopsis thaliana	-
2	MYC	CAATTG	225	6	+	Arabidopsis thaliana	-
3	MYC	CATTTG	330	6	+	Arabidopsis thaliana	-
4	MYC	CATTTG	1040	6	+	Arabidopsis thaliana	-
5	G-box	TACGTG	682	6	-	Arabidopsis thaliana	cis-acting regulatory element involved in light responsiveness
6	G-box	TACGTG	1600	6	-	Arabidopsis thaliana	cis-acting regulatory element involved in light responsiveness
7	MYB	CAACCA	623	6	+	Arabidopsis thaliana	-
8	MYB	TAACCA	826	6	+	Arabidopsis thaliana	-
9	MYB	CAACAG	1567	6	-	Arabidopsis thaliana	-
10	Myb	CAACTG	709	6	-	Arabidopsis thaliana	-
11	Myb	CAACTG	796	6	-	Arabidopsis thaliana	-
12	Myb	CAACTG	862	6	+	Arabidopsis thaliana	-
13	MYB-like sequence	TAACCA	826	6	+	Arabidopsis thaliana	-
14	Myb-binding site	CAACAG	1567	6	-	Nicotiana tabacum	MYB binding site involved in drought-inducibility
15	MBS	CAACTG	709	6	-	Arabidopsis thaliana	MYB binding site involved in drought-inducibility
16	MBS	CAACTG	796	6	-	Arabidopsis thaliana	MYB binding site involved in drought-inducibility
17	MBS	CAACTG	862	6	+	Arabidopsis thaliana	MYB binding site involved in drought-inducibility
18	ABRE4	CACGTA	682	6	+	Zea mays	-
19	ABRE4	CACGTA	1600	6	+	Zea mays	-
20	AAGAA-motif	gGTAAAGAAA	188	9	+	Avena sativa	-
21	CGTCA-motif	CGTCA	924	5	+	Hordeum vulgare	cis-acting regulatory element involved in the MeJA-responsiveness
22	AE-box	AGAAACTT	985	8	+	Arabidopsis thaliana	part of a module for light response
23	AE-box	AGAAACTT	1705	8	-	Arabidopsis thaliana	part of a module for light response
24	H-box	CCTACCNNNNNNNCTNNNNA	201	9	+	Phaseolus vulgaris	-
25	CAT-box	GCCACT	1077	6	-	Arabidopsis thaliana	cis-acting regulatory element related to meristem expression
26	CAT-box	GCCACT	1638	6	-	Arabidopsis thaliana	cis-acting regulatory element related to meristem expression
27	CAAT-box	CAAT	88	4	+	Nicotiana glutinosa	common cis-acting element in promoter and enhancer regions
28	CAAT-box	CAAAT	166	5	+	Pisum sativum	common cis-acting element in promoter and enhancer regions
29	CAAT-box	CAAT	210	4	-	Nicotiana glutinosa	common cis-acting element in promoter and enhancer regions
30	CAAT-box	CAAT	225	4	+	Nicotiana glutinosa	common cis-acting element in promoter and enhancer regions
31	CAAT-box	CCAAT	227	5	-	Arabidopsis thaliana	common cis-acting element in promoter and enhancer regions
32	CAAT-box	CCAAT	248	5	-	Arabidopsis thaliana	common cis-acting element in promoter and enhancer regions
33	CAAT-box	CAAT	264	4	-	Nicotiana glutinosa	common cis-acting element in promoter and enhancer regions
34	CAAT-box	CAAAT	271	5	-	Pisum sativum	common cis-acting element in promoter and enhancer regions
35	CAAT-box	CAAT	300	4	-	Nicotiana glutinosa	common cis-acting element in promoter and enhancer regions
36	CAAT-box	CAAAT	331	5	-	Pisum sativum	common cis-acting element in promoter and enhancer regions
37	CAAT-box	CCAAT	481	5	-	Arabidopsis thaliana	common cis-acting element in promoter and enhancer regions
38	CAAT-box	CAAT	495	4	-	Nicotiana glutinosa	common cis-acting element in promoter and enhancer regions
39	CAAT-box	CAAT	501	4	+	Nicotiana glutinosa	common cis-acting element in promoter and enhancer regions
40	CAAT-box	CAAT	553	4	-	Nicotiana glutinosa	common cis-acting element in promoter and enhancer regions
41	CAAT-box	CAAAT	590	5	-	Pisum sativum	common cis-acting element in promoter and enhancer regions
42	CAAT-box	CAAAT	689	5	-	Pisum sativum	common cis-acting element in promoter and enhancer regions
43	CAAT-box	CAAAT	739	5	+	Pisum sativum	common cis-acting element in promoter and enhancer regions
44	CAAT-box	CAAT	758	4	+	Nicotiana glutinosa	common cis-acting element in promoter and enhancer regions
45	CAAT-box	CAAT	812	4	-	Nicotiana glutinosa	common cis-acting element in promoter and enhancer regions
46	CAAT-box	CAAT	816	4	+	Nicotiana glutinosa	common cis-acting element in promoter and enhancer regions
47	CAAT-box	CAAT	937	4	+	Nicotiana glutinosa	common cis-acting element in promoter and enhancer regions
48	CAAT-box	CAAAT	1041	5	-	Pisum sativum	common cis-acting element in promoter and enhancer regions
49	CAAT-box	CAAT	1052	4	-	Nicotiana glutinosa	common cis-acting element in promoter and enhancer regions
50	CAAT-box	CAAT	1185	4	+	Nicotiana glutinosa	common cis-acting element in promoter and enhancer regions
51	CAAT-box	CCAAT	1263	5	-	Arabidopsis thaliana	common cis-acting element in promoter and enhancer regions
52	CAAT-box	CAAAT	1313	5	-	Pisum sativum	common cis-acting element in promoter and enhancer regions
53	CAAT-box	CAAT	1326	4	-	Nicotiana glutinosa	common cis-acting element in promoter and enhancer regions
54	CAAT-box	CAAT	1380	4	+	Nicotiana glutinosa	common cis-acting element in promoter and enhancer regions
55	CAAT-box	CAAT	1452	4	-	Nicotiana glutinosa	common cis-acting element in promoter and enhancer regions
56	CAAT-box	CAAT	1478	4	-	Nicotiana glutinosa	common cis-acting element in promoter and enhancer regions
57	CAAT-box	CCAAT	1487	5	-	Arabidopsis thaliana	common cis-acting element in promoter and enhancer regions
58	CAAT-box	CAAT	1643	4	+	Nicotiana glutinosa	common cis-acting element in promoter and enhancer regions
59	CAAT-box	CAAT	1665	4	-	Nicotiana glutinosa	common cis-acting element in promoter and enhancer regions
60	Y-box	TGTGGAGGAGCA	953	11	+	Lemna gibba	-
61	TATC-box	TATCCCA	1265	7	-	Oryza sativa	cis-acting element involved in gibberellin-responsiveness
62	TATA-box	ATATAA	259	6	+	Brassica oleracea	core promoter element around -30 of transcription start
63	TATA-box	TATA	260	4	+	Arabidopsis thaliana	core promoter element around -30 of transcription start
64	TATA-box	TATAA	409	5	-	Arabidopsis thaliana	core promoter element around -30 of transcription start
65	TATA-box	TATA	410	4	+	Arabidopsis thaliana	core promoter element around -30 of transcription start
66	TATA-box	TACAAAA	657	7	+	Oryza sativa	core promoter element around -30 of transcription start
67	TATA-box	TATA	686	4	+	Arabidopsis thaliana	core promoter element around -30 of transcription start
68	TATA-box	TATA	790	4	+	Arabidopsis thaliana	core promoter element around -30 of transcription start
69	TATA-box	TACAAAA	821	7	-	Oryza sativa	core promoter element around -30 of transcription start
70	TATA-box	TATA	845	4	+	Arabidopsis thaliana	core promoter element around -30 of transcription start
71	TATA-box	TATACA	1305	6	-	Helianthus annuus	core promoter element around -30 of transcription start
72	TATA-box	TATA	1307	4	-	Arabidopsis thaliana	core promoter element around -30 of transcription start
73	TATA-box	TATAAA	1578	6	-	Helianthus annuus	core promoter element around -30 of transcription start
74	TATA-box	TATAA	1579	5	-	Arabidopsis thaliana	core promoter element around -30 of transcription start
75	TATA-box	TATA	1580	4	-	Arabidopsis thaliana	core promoter element around -30 of transcription start
76	TGACG-motif	TGACG	924	5	-	Hordeum vulgare	cis-acting regulatory element involved in the MeJA-responsiveness
77	chs-CMA2a	TCACTTGA	1125	8	-	Petroselinum crispum	part of a light responsive element
78	TCA	TCATCTTCAT	567	9	-	Pisum sativum	-
79	AT-rich element	ATAGAAATCAA	837	10	-	Glycine max	binding site of AT-rich DNA binding protein (ATBP-1)
80	ABRE	ACGTG	682	5	-	Arabidopsis thaliana	cis-acting element involved in the abscisic acid responsiveness
81	ABRE	GCAACGTGTC	1529	9	-	Hordeum vulgare	cis-acting element involved in the abscisic acid responsiveness
82	ABRE	CGTACGTGCA	1598	9	-	Hordeum vulgare	cis-acting element involved in the abscisic acid responsiveness
83	ABRE	ACGTG	1600	5	-	Arabidopsis thaliana	cis-acting element involved in the abscisic acid responsiveness
84	ABRE3a	TACGTG	682	6	-	Zea mays	-
85	ABRE3a	TACGTG	1600	6	-	Zea mays	-
86	TCT-motif	TCTTAC	946	6	-	Arabidopsis thaliana	part of a light responsive element
87	GT1-motif	GGTTAA	188	6	+	Arabidopsis thaliana	light responsive element
88	STRE	AGGGG	373	5	-	Arabidopsis thaliana	-
89	STRE	AGGGG	1590	5	+	Arabidopsis thaliana	-
90	TC-rich repeats	ATTCTCTAAC	142	9	+	Nicotiana tabacum	cis-acting element involved in defense and stress responsiveness
91	TC-rich repeats	GTTTTCTTAC	1289	9	-	Nicotiana tabacum	cis-acting element involved in defense and stress responsiveness
		komentarz : pozwoliłem sobie na wyrzucenie wszystkich Unnamed'ów

## Sheet: Table S8
Tab S8. A detailed list of miRNAs in LuluDB annotated as miR162.
					miRNA expression in RPMs:
					Flowers																				Pods
No.	ID miRNA	Sequence:	Annotated names:	Annotated pre-miRNA:	FPAB_1	FPAB_2	FPNAB_1	FPNAB_2	LF1_1	LF1_2	LF2_1	LF2_2	LF3_1	LF3_2	LF4_1	LF4_2	UF1_1	UF1_2	UF2_1	UF2_2	UF3_1	UF3_2	UF4_1	UF4_2	PAB_1	PAB_2	PNAB_1	PNAB_2	PS1_1	PS1_2	PS2_1	PS2_2	PS3_1	PS3_2	PW1_1	PW1_2	PW2_1	PW2_2	PW3_1	PW3_2	No. of Targets:	LuluDB most common target transcript description:
1	183	GGAGGCAGCGGTTCATCGATC	aly-miR162a-5p,aly-miR162b-5p,bra-miR162-5p,stu-miR162a-5p,stu-miR162b-5p	None	0	0	0	0	0	0	0	0	0	0	0	0	0	0	0	0	0	0	0.1	0	0	0	0.1	0	0	0	0	0	0	0	0	0.1	0	0	0.2	0	3	Putative clathrin assembly protein
2	238	TCGATAAACCTCTGCATCCA	gma-miR162a, zma-miR162-3p	None	6.2	4.2	3.6	4.9	1.7	3.7	2.2	1.6	1.3	3.4	2.6	2.8	1.1	2.8	3.1	2.3	3	3.3	2.8	3.2	2.4	2.2	0.6	2.1	2.2	1.6	1.9	1.6	2.7	2.3	2.6	1.5	3.5	3.3	7.4	5.5	20	Endoribonuclease Dicer homolog 1
3	239	TCGATAAACCTCTGCATCCAG	mtr-miR162,bra-miR162-3p,ghr-miR162a,cme-miR162,vvi-miR162,stu-miR162a-3p,aly-miR162a-3p,nta-miR162b,vun-miR162,csi-miR162-3p,nta-miR162a,gma-miR162b,mes-miR162,osa-miR162a,lus-miR162a,sbi-miR162,ppe-miR162,ath-miR162b-3p,lus-miR162b,tcc-miR162,ptc-miR162a,rco-miR162,stu-miR162b-3p,mdm-miR162a,ptc-miR162b,hpe-miR162a,cpa-miR162a,htu-miR162a,pde-miR162,gma-miR162c,aly-miR162b-3p,aau-miR162,mdm-miR…	gma-MIR162c	446.7	372.6	502.5	503.3	444.2	408.9	488.6	409.2	464.5	411.7	413.3	402	209.7	321.9	454.7	405.8	439.8	386.3	322	336.8	252.9	198	133.7	264.5	290.2	229.6	311	264.4	427.2	373.7	305.4	220.4	517	406.8	1072.9	808.1	17	Endoribonuclease Dicer homolog 1
4	240	TCGATAAACCTCTGCATCCGG	bdi-miR162	None	1.3	1.1	1.3	1.4	1.6	1.3	1.2	1	2.4	1.7	1.3	1.1	0.7	0.6	1.3	0.6	1.5	0.9	0.7	1	1.5	1.8	0.7	1.1	0.8	1.1	0.7	0.9	0.9	0.9	0.9	0.6	1.1	1	5	1.9	23	Endoribonuclease Dicer homolog 1
5	241	TCGATAAACCTGTGCATCCAG	bna-miR162a	None	0	0	0	0	0.1	0.1	0	0	0	0	0	0	0	0	0	0.1	0	0	0	0	0	0	0	0	0	0	0	0	0	0	0	0	0	0	0	0	4	Endoribonuclease Dicer homolog 1
6	242	TCGATAAGCCTCTGCATCCAG	osa-miR162b	None	1.5	2.9	1.5	2.5	1.6	1.4	1.7	1.6	2.8	1.9	0.9	2.1	0.7	1	1.5	3.1	1.6	0.9	1.1	1	0.9	0.6	0.3	0.6	0.9	0.7	1.1	1.1	1.1	2.7	1	0.7	1.9	1.2	3.5	2.4	2	Endoribonuclease Dicer homolog 1
7	351	TGGAGGCAGCGGTTCATCGATC	ath-miR162a-5p,ath-miR162b-5p,csi-miR162-5p	None	0	0	0	0	0	0	0	0	0	0	0	0	0	0	0	0	0	0	0.1	0	0.1	0	0	0	0	0	0	0	0	0	0	0	0	0	0	0	0	-
8	417	TTGATAAACCTCTGCATCCAG	cln-miR162	None	0.3	0.3	0.8	1	0.2	0.5	0.5	0.5	0.6	0.6	0.4	0.3	0.3	0	0.5	0.6	0.3	0.5	0.6	0.1	0.2	0.5	0	0.1	0.3	0.5	0.7	0.3	0.5	0.3	0.1	0.4	0.7	0.1	0.9	0.6	12	Endoribonuclease Dicer homolog 1

## Sheet: Table S9
Tab S9. List of target transcripts for members of MIR162 family deposited in LuluDB.
Targets of miRNA_183
No.	transcript ID	LuluDB transcript	target sequence	target start position	target end position	regulation type	annotation method	transcript annotation
1	FTRINITY_DN52550_c0_g1_i2	Ll_transcript_251992	GATCGATGAGCTCGTTGCGTTC	1406	1427	Cleavage	Degradome-Seq	Clathrin assembly protein
2	FTRINITY_DN52550_c0_g1_i5	Ll_transcript_252001	GATCGATGAGCTCGTTGCGTTC	1406	1427	Cleavage	Degradome-Seq	Clathrin assembly protein
3	TRINITY_DN47173_c0_g1_i1	Ll_transcript_309176	GATCGATGAGCTCGTTGCGTTC	1279	1300	Cleavage	Degradome-Seq	Clathrin assembly protein
Targets of miRNA_238
No.	transcript ID	LuluDB transcript	target sequence	target start position	target end position	regulation type	annotation method	transcript annotation
1	FTRINITY_DN56822_c2_g1_i1	Ll_transcript_9019	TGGAAGCAGCGGTTTATCGA	337	356	Translation_inhibition	psRNATarget	gma-MIR162a
2	FTRINITY_DN56822_c2_g1_i2	Ll_transcript_9022	TGGAAGCAGCGGTTTATCGA	337	356	Translation_inhibition	psRNATarget	Calcium sensing receptor
3	FTRINITY_DN57639_c1_g4_i2	Ll_transcript_150701	TGGAGGCAGCGGTTTATCGA	315	334	Translation_inhibition	psRNATarget	gma-MIR162c
4	FTRINITY_DN56822_c2_g1_i8	Ll_transcript_9045	TGGAAGCAGCGGTTTATCGA	337	356	Translation_inhibition	psRNATarget	Calcium sensing receptor
5	FTRINITY_DN56822_c2_g1_i5	Ll_transcript_9028	TGGAAGCAGCGGTTTATCGA	337	356	Translation_inhibition	psRNATarget	Calcium sensing receptor
6	FTRINITY_DN56270_c0_g2_i3	Ll_transcript_60296	TGGATGCAGAGGTGTTATCGA	3891	3911	Cleavage	psRNATarget	Endoribonuclease Dicer homolog 1
7	FTRINITY_DN56270_c0_g2_i1	Ll_transcript_60293	TGGATGCAGAGGTGTTATCGA	3891	3911	Cleavage	psRNATarget	Endoribonuclease Dicer homolog 1
8	FTRINITY_DN56270_c0_g2_i2	Ll_transcript_60295	TGGATGCAGAGGTGTTATCGA	3891	3911	Cleavage	psRNATarget	Endoribonuclease Dicer homolog 1
9	TRINITY_DN47128_c2_g1_i14	Ll_transcript_309318	TGGAAGCAGCGGTTTATCGA	362	381	Translation_inhibition	psRNATarget	Calcium sensing receptor
10	TRINITY_DN48845_c8_g1_i1	Ll_transcript_286414	TGGAGGCAGCGGTTTATCGA	351	370	Translation_inhibition	psRNATarget	gma-MIR162c
11	TRINITY_DN47128_c2_g1_i18	Ll_transcript_309323	TGGAAGCAGCGGTTTATCGA	362	381	Translation_inhibition	psRNATarget	gma-MIR162a
12	TRINITY_DN47128_c2_g1_i4	Ll_transcript_309306	TGGAAGCAGCGGTTTATCGA	362	381	Translation_inhibition	psRNATarget	Calcium sensing receptor
13	TRINITY_DN47079_c3_g3_i6	Ll_transcript_371191	TGGATGCAGAGGTGTTATCGA	3903	3923	Cleavage	psRNATarget	Endoribonuclease Dicer homolog 1
14	TRINITY_DN47079_c3_g3_i5	Ll_transcript_371184	TGGATGCAGAGGTGTTATCGA	3903	3923	Cleavage	psRNATarget	Endoribonuclease Dicer homolog 1
15	TRINITY_DN47079_c3_g3_i2	Ll_transcript_371155	TGGATGCAGAGGTGTTATCGA	3903	3923	Cleavage	psRNATarget	Endoribonuclease Dicer homolog 1
16	TRINITY_DN47079_c3_g3_i1	Ll_transcript_371153	TGGATGCAGAGGTGTTATCGA	3903	3923	Cleavage	psRNATarget	Endoribonuclease Dicer homolog 1
17	TRINITY_DN47079_c3_g3_i4	Ll_transcript_371169	TGGATGCAGAGGTGTTATCGA	3903	3923	Cleavage	psRNATarget	Endoribonuclease Dicer homolog 1
18	TRINITY_DN47079_c3_g3_i2	Ll_transcript_371155	TGGATGCAGAGGTGTTATCGA	3903	3923	Cleavage	Degradome-Seq	Endoribonuclease Dicer homolog 1
19	FTRINITY_DN56270_c0_g2_i2	Ll_transcript_60295	TGGATGCAGAGGTGTTATCGA	3891	3911	Cleavage	Degradome-Seq	Endoribonuclease Dicer homolog 1
20	TRINITY_DN47079_c3_g3_i4	Ll_transcript_371169	TGGATGCAGAGGTGTTATCGA	3903	3923	Cleavage	Degradome-Seq	Endoribonuclease Dicer homolog 1
Targets of miRNA_239
No.	transcript ID	LuluDB transcript	target sequence	target start position	target end position	regulation type	annotation method	transcript annotation
1	FTRINITY_DN56822_c2_g1_i1	Ll_transcript_9019	CTGGAAGCAGCGGTTTATCGA	336	356	Translation_inhibition	psRNATarget	gma-MIR162a
2	FTRINITY_DN56822_c2_g1_i2	Ll_transcript_9022	CTGGAAGCAGCGGTTTATCGA	336	356	Translation_inhibition	psRNATarget	Calcium sensing receptor
3	FTRINITY_DN57639_c1_g4_i2	Ll_transcript_150701	CTGGAGGCAGCGGTTTATCGA	314	334	Translation_inhibition	psRNATarget	gma-MIR162c
4	FTRINITY_DN56822_c2_g1_i8	Ll_transcript_9045	CTGGAAGCAGCGGTTTATCGA	336	356	Translation_inhibition	psRNATarget	Calcium sensing receptor
5	FTRINITY_DN56822_c2_g1_i5	Ll_transcript_9028	CTGGAAGCAGCGGTTTATCGA	336	356	Translation_inhibition	psRNATarget	Calcium sensing receptor
6	FTRINITY_DN56270_c0_g2_i3	Ll_transcript_60296	CTGGATGCAGAGGTGTTATCGA	3890	3911	Cleavage	psRNATarget	Endoribonuclease Dicer homolog 1
7	FTRINITY_DN56270_c0_g2_i1	Ll_transcript_60293	CTGGATGCAGAGGTGTTATCGA	3890	3911	Cleavage	psRNATarget	Endoribonuclease Dicer homolog 1
8	FTRINITY_DN56270_c0_g2_i2	Ll_transcript_60295	CTGGATGCAGAGGTGTTATCGA	3890	3911	Cleavage	psRNATarget	Endoribonuclease Dicer homolog 1
9	TRINITY_DN47128_c2_g1_i14	Ll_transcript_309318	CTGGAAGCAGCGGTTTATCGA	361	381	Translation_inhibition	psRNATarget	Calcium sensing receptor
10	TRINITY_DN48845_c8_g1_i1	Ll_transcript_286414	CTGGAGGCAGCGGTTTATCGA	350	370	Translation_inhibition	psRNATarget	gma-MIR162c
11	TRINITY_DN47128_c2_g1_i18	Ll_transcript_309323	CTGGAAGCAGCGGTTTATCGA	361	381	Translation_inhibition	psRNATarget	gma-MIR162a
12	TRINITY_DN47128_c2_g1_i4	Ll_transcript_309306	CTGGAAGCAGCGGTTTATCGA	361	381	Translation_inhibition	psRNATarget	Calcium sensing receptor
13	TRINITY_DN47079_c3_g3_i6	Ll_transcript_371191	CTGGATGCAGAGGTGTTATCGA	3902	3923	Cleavage	psRNATarget	Endoribonuclease Dicer homolog 1
14	TRINITY_DN47079_c3_g3_i5	Ll_transcript_371184	CTGGATGCAGAGGTGTTATCGA	3902	3923	Cleavage	psRNATarget	Endoribonuclease Dicer homolog 1
15	TRINITY_DN47079_c3_g3_i2	Ll_transcript_371155	CTGGATGCAGAGGTGTTATCGA	3902	3923	Cleavage	psRNATarget	Endoribonuclease Dicer homolog 1
16	TRINITY_DN47079_c3_g3_i1	Ll_transcript_371153	CTGGATGCAGAGGTGTTATCGA	3902	3923	Cleavage	psRNATarget	Endoribonuclease Dicer homolog 1
17	TRINITY_DN47079_c3_g3_i4	Ll_transcript_371169	CTGGATGCAGAGGTGTTATCGA	3902	3923	Cleavage	psRNATarget	Endoribonuclease Dicer homolog 1
Targets of miRNA_240
No.	transcript ID	LuluDB transcript	target sequence	target start position	target end position	regulation type	annotation method	transcript annotation
1	FTRINITY_DN56822_c2_g1_i1	Ll_transcript_9019	CTGGAAGCAGCGGTTTATCGA	336	356	Translation_inhibition	psRNATarget	gma-MIR162a
2	FTRINITY_DN56822_c2_g1_i2	Ll_transcript_9022	CTGGAAGCAGCGGTTTATCGA	336	356	Translation_inhibition	psRNATarget	Calcium sensing receptor
3	FTRINITY_DN57639_c1_g4_i2	Ll_transcript_150701	CTGGAGGCAGCGGTTTATCGA	314	334	Translation_inhibition	psRNATarget	gma-MIR162c
4	FTRINITY_DN56822_c2_g1_i8	Ll_transcript_9045	CTGGAAGCAGCGGTTTATCGA	336	356	Translation_inhibition	psRNATarget	Calcium sensing receptor
5	FTRINITY_DN56822_c2_g1_i5	Ll_transcript_9028	CTGGAAGCAGCGGTTTATCGA	336	356	Translation_inhibition	psRNATarget	Calcium sensing receptor
6	FTRINITY_DN56270_c0_g2_i3	Ll_transcript_60296	CTGGATGCAGAGGTGTTATCGA	3890	3911	Cleavage	psRNATarget	Endoribonuclease Dicer homolog 1
7	FTRINITY_DN56270_c0_g2_i1	Ll_transcript_60293	CTGGATGCAGAGGTGTTATCGA	3890	3911	Cleavage	psRNATarget	Endoribonuclease Dicer homolog 1
8	FTRINITY_DN56270_c0_g2_i2	Ll_transcript_60295	CTGGATGCAGAGGTGTTATCGA	3890	3911	Cleavage	psRNATarget	Endoribonuclease Dicer homolog 1
9	TRINITY_DN47128_c2_g1_i14	Ll_transcript_309318	CTGGAAGCAGCGGTTTATCGA	361	381	Translation_inhibition	psRNATarget	Calcium sensing receptor
10	TRINITY_DN48845_c8_g1_i1	Ll_transcript_286414	CTGGAGGCAGCGGTTTATCGA	350	370	Translation_inhibition	psRNATarget	gma-MIR162c
11	TRINITY_DN47128_c2_g1_i18	Ll_transcript_309323	CTGGAAGCAGCGGTTTATCGA	361	381	Translation_inhibition	psRNATarget	gma-MIR162a
12	TRINITY_DN47128_c2_g1_i4	Ll_transcript_309306	CTGGAAGCAGCGGTTTATCGA	361	381	Translation_inhibition	psRNATarget	Calcium sensing receptor
13	TRINITY_DN47079_c3_g3_i6	Ll_transcript_371191	CTGGATGCAGAGGTGTTATCGA	3902	3923	Cleavage	psRNATarget	Endoribonuclease Dicer homolog 1
14	TRINITY_DN47079_c3_g3_i5	Ll_transcript_371184	CTGGATGCAGAGGTGTTATCGA	3902	3923	Cleavage	psRNATarget	Endoribonuclease Dicer homolog 1
15	TRINITY_DN47079_c3_g3_i2	Ll_transcript_371155	CTGGATGCAGAGGTGTTATCGA	3902	3923	Cleavage	psRNATarget	Endoribonuclease Dicer homolog 1
16	TRINITY_DN47079_c3_g3_i1	Ll_transcript_371153	CTGGATGCAGAGGTGTTATCGA	3902	3923	Cleavage	psRNATarget	Endoribonuclease Dicer homolog 1
17	TRINITY_DN47079_c3_g3_i4	Ll_transcript_371169	CTGGATGCAGAGGTGTTATCGA	3902	3923	Cleavage	psRNATarget	Endoribonuclease Dicer homolog 1
18	FTRINITY_DN56270_c0_g2_i3	Ll_transcript_60296	CTGGATGCAGAGGTGTTATCGA	3890	3911	Cleavage	Degradome-Seq	Endoribonuclease Dicer homolog 1
19	TRINITY_DN37395_c0_g1_i1	Ll_transcript_389581	ACGGGTGCAGAGGTTCAAACGA	267	288	Cleavage	Degradome-Seq	Multiprotein-bridging factor 1c
20	TRINITY_DN47079_c3_g3_i5	Ll_transcript_371184	CTGGATGCAGAGGTGTTATCGA	3902	3923	Cleavage	Degradome-Seq	Endoribonuclease Dicer homolog 1
21	FTRINITY_DN56270_c0_g2_i1	Ll_transcript_60293	CTGGATGCAGAGGTGTTATCGA	3890	3911	Cleavage	Degradome-Seq	Endoribonuclease Dicer homolog 1
22	TRINITY_DN47079_c3_g3_i1	Ll_transcript_371153	CTGGATGCAGAGGTGTTATCGA	3902	3923	Cleavage	Degradome-Seq	Endoribonuclease Dicer homolog 1
23	TRINITY_DN51999_c1_g3_i6	Ll_transcript_399224	CCGGATCAGCAGAGGTTGATCTTCGC	151	176	Cleavage	Degradome-Seq	Ubiquitin
Targets of miRNA_241
No.	transcript ID	LuluDB transcript	target sequence	target start position	target end position	regulation type	annotation method	transcript annotation
1	FTRINITY_DN56270_c0_g2_i2	Ll_transcript_60295	CTGGATGCAGAGGTGTTATCGA	3890	3911	Cleavage	Degradome-Seq	Endoribonuclease Dicer homolog 1
2	TRINITY_DN47079_c3_g3_i6	Ll_transcript_371191	CTGGATGCAGAGGTGTTATCGA	3902	3923	Cleavage	Degradome-Seq	Endoribonuclease Dicer homolog 1
3	FTRINITY_DN56270_c0_g2_i3	Ll_transcript_60296	CTGGATGCAGAGGTGTTATCGA	3890	3911	Cleavage	Degradome-Seq	Endoribonuclease Dicer homolog 1
4	TRINITY_DN47079_c3_g3_i5	Ll_transcript_371184	CTGGATGCAGAGGTGTTATCGA	3902	3923	Cleavage	Degradome-Seq	Endoribonuclease Dicer homolog 1
Targets of miRNA_242
No.	transcript ID	LuluDB transcript	target sequence	target start position	target end position	regulation type	annotation method	transcript annotation
1	TRINITY_DN47079_c3_g3_i4	Ll_transcript_371169	CTGGATGCAGAGGTGTTATCGA	3902	3923	Cleavage	Degradome-Seq	Endoribonuclease Dicer homolog 1
2	TRINITY_DN47079_c3_g3_i2	Ll_transcript_371155	CTGGATGCAGAGGTGTTATCGA	3902	3923	Cleavage	Degradome-Seq	Endoribonuclease Dicer homolog 1
Targets of miRNA_351
No.	transcript ID	LuluDB transcript	target sequence	target start position	target end position	regulation type	annotation method	transcript annotation
	-	-	-	-	-	-	-	-
Targets of miRNA_417
No.	transcript ID	LuluDB transcript	target sequence	target start position	target end position	regulation type	annotation method	transcript annotation
1	FTRINITY_DN57327_c0_g4_i1	Ll_transcript_167625	GATGTTGCAGAGGTTTATCAA	329	349	Cleavage	psRNATarget	Peroxisome biogenesis protein 22
2	FTRINITY_DN53592_c3_g7_i1	Ll_transcript_180387	ATGGATGCAGGGGTTTATCAT	149	169	Translation_inhibition	psRNATarget	-
3	FTRINITY_DN55444_c3_g12_i1	Ll_transcript_112163	AAAGATGGAGAGGTTTATCAG	311	331	Cleavage	psRNATarget	-
4	TRINITY_DN46049_c2_g2_i3	Ll_transcript_417622	GATGTTGCAGAGGTTTATCAA	1640	1660	Cleavage	psRNATarget	Peroxisome biogenesis protein 22
5	TRINITY_DN46049_c2_g2_i1	Ll_transcript_417619	GATGTTGCAGAGGTTTATCAA	1726	1746	Cleavage	psRNATarget	Peroxisome biogenesis protein 22
6	TRINITY_DN48010_c4_g1_i3	Ll_transcript_326074	ATGGATGCAGGGGTTTATCAT	1571	1591	Translation_inhibition	psRNATarget	-
7	TRINITY_DN48010_c4_g1_i2	Ll_transcript_326073	ATGGATGCAGGGGTTTATCAT	1571	1591	Translation_inhibition	psRNATarget	-
8	TRINITY_DN48010_c4_g1_i5	Ll_transcript_326076	ATGGATGCAGGGGTTTATCAT	1968	1988	Translation_inhibition	psRNATarget	-
9	TRINITY_DN48010_c4_g1_i4	Ll_transcript_326075	ATGGATGCAGGGGTTTATCAT	1968	1988	Translation_inhibition	psRNATarget	-
10	FTRINITY_DN56270_c0_g2_i1	Ll_transcript_60293	CTGGATGCAGAGGTGTTATCGA	3890	3911	Cleavage	Degradome-Seq	Endoribonuclease Dicer homolog 1
11	TRINITY_DN47079_c3_g3_i1	Ll_transcript_371153	CTGGATGCAGAGGTGTTATCGA	3902	3923	Cleavage	Degradome-Seq	Endoribonuclease Dicer homolog 1
12	TRINITY_DN47079_c3_g3_i6	Ll_transcript_371191	CTGGATGCAGAGGTGTTATCGA	3902	3923	Cleavage	Degradome-Seq	Endoribonuclease Dicer homolog 1

## Sheet: Table S10
Tab S10. List of primers and UPL probes used for RT - qPCR reaction.
Name	primer	sequence (5’-3’)	UPL probe nr
Universal	reverse	CCAGTGCAGGGTCCGAGGTA	-
Ll-miR9	stem-loop RT	GTCATCACCAGTGCAGGGTCCGAGGTATTCGCACTGGTGATGACGGCGCT	9
	forward	CACGCAAAGCTCAGGAGGGATAGC
Ll-miR281	stem-loop RT	GTCATCACCAGTGCAGGGTCCGAGGTATTCGCACTGGTGATGACTCAGAT	9
	forward	CACGCATGAAGCTGCCAGCATGA
Ll-miR53	stem-loop RT	GTCATCACCAGTGCAGGGTCCGAGGTATTCGCACTGGTGA TGACAATCCA	9
	forward	CACGCAATCATGCTATCCCTTTGGAT
Ll-miR457	stem-loop RT	GTCATCACCAGTGCAGGGTCCGAGGTATTCGCACTGGTGATGACTAGGCA	9
	forward	CACACATTGCCAATTCCACCCATG
Ll-miR60	stem-loop RT	GTCATCACCAGTGCAGGGTCCGAGGTATTCGCACTGGTGATGACGCCAGG	9
	forward	CACTCAATGCACTGCCTCTTCCCT
Ll-miR155	stem-loop RT	GTCATCACCAGTGCAGGGTCCGAGGTATTCGCACTGGTGATGACTCTCCC	9
	forward	CACGCAGCTCAAGAAAGCTGTGG
Ll-miRn486	stem-loop RT	GTCATCACCAGTGCAGGGTCCGAGGTATTCGCACTGGTGATGACACAGAG	9
	forward	CACGCATTCGTTTGTGTGCAGACT
Ll-siR254	stem-loop RT	GTCATCACCAGTGCAGGGTCCGAGGTATTCGCACTGGTGATGACTGCACG	9
	forward	CACGCATGGAGAAGCAGGGCACG
Ll-siR2	stem-loop RT	GTCATCACCAGTGCAGGGTCCGAGGTATTCGCACTGGTGATGACGACTAC	9
	forward	CACACAGTCCTGACGGCTCATGTA
LlActin4	forward	TGGACGTACTACAGGTATTGTGC	9
	reverse	ATGGGCACTGTATGGCTCAC
LlPPA2	forward	TCTTTGAGCCTTAAACTTGGACA	9
	reverse	TCCAATGAGGATGAGAAGAGGT
LlMIR169	forward	AGCTTCATGTCTATGGTACCTTATTG	145
	reverse	AAATTGGATTTTCCCTCTCAAAG
LlACA13	forward	GGTATACTCCAGCCGAACCA	55
	reverse	CTCGGGCGTGTAGTTTCG
LlDC2.15	forward	GCCTATGCACTGCCCTAAAA	105
	reverse	GAAGCAAGCTAAGTGAGATTGGA
LlARF4	forward	AATTTCGTCATATTTATAGAGGTCAGC	20
	reverse	GAAATAAGATTCTTTCGGCTAACAA
LlARF6	forward	TACTGGAACTGCCACCCATT	9
	reverse	TTGGGTCAGATTCGGGATT
LlMYB33	forward	CCGGACATTTTGCTTGATG	67
	reverse	ATGGTTTGGTTCTTGCCATT
LlYUCCA3	forward	GGTGGTCAGAAGCTCAGTTCA	145
	reverse	AAGCTCAAAAGTTGATTTTCCAA
